# Supplementary material for: Investigating the Genetic Links Between Immune Cell Profiles and Bladder Cancer: A Multidisciplinary Bioinformatics Approach
Source: Biomedicines. 2025 May 15;13(5):1203. doi: 10.3390/biomedicines13051203 (PMC12109282; doi:10.3390/biomedicines13051203)
Supplement: Supplementary file 1 [file biomedicines-13-01203-s001.zip]

Archive with 1 entries (1 files):
- biomedicines-3603917-supplementary.xlsx
