# Supplementary material for: Investigating the Genetic Links Between Immune Cell Profiles and Bladder Cancer: A Multidisciplinary Bioinformatics Approach
Source: Biomedicines. 2025 May 15;13(5):1203. doi: 10.3390/biomedicines13051203 (PMC12109282; doi:10.3390/biomedicines13051203)
Supplement: Supplementary file 1 [file biomedicines-13-01203-s001.zip › biomedicines-3603917-supplementary.xlsx]

## Sheet: Table S1
Table S1. Instrument variables for exposure
pval.exposure	chr.exposure	pos.exposure	samplesize.exposure	beta.exposure	se.exposure	id.exposure	SNP	effect_allele.exposure	other_allele.exposure	eaf.exposure	exposure	mr_keep.exposure	pval_origin.exposure	data_source.exposure	R2	F
1.086e-06	1	233045963	3658	0.5864	0.1201	ebi-a-GCST90001391	rs72757888	T	C	0.01	IgD+ %B cell	TRUE	reported	igd	0.00647495903222059	23.8267
7.90806e-06	2	238560295	3658	-0.2355	0.05263	ebi-a-GCST90001391	rs56209800	T	A	0.0547	IgD+ %B cell	TRUE	reported	igd	0.00544378191842983	20.0114044152978
9.66696e-06	2	66001846	3658	0.1829	0.04129	ebi-a-GCST90001391	rs7597061	G	T	0.0998	IgD+ %B cell	TRUE	reported	igd	0.00533544425172539	19.611017675837
2.986e-06	3	106834795	3658	1.402	0.2997	ebi-a-GCST90001391	rs138919897	G	A	0.0019	IgD+ %B cell	TRUE	reported	igd	0.00594686989832851	21.8718252474747
6.10394e-07	4	164344795	3658	0.9378	0.1877	ebi-a-GCST90001391	rs4691917	G	A	0.9956	IgD+ %B cell	TRUE	reported	igd	0.00677789113003712	24.9490720656723
2.38298e-08	5	144608340	3658	0.1542	0.02757	ebi-a-GCST90001391	rs17405603	T	A	0.284	IgD+ %B cell	TRUE	reported	igd	0.00847917026813537	31.2649473119855
2.83302e-06	6	114522609	3658	0.49	0.1045	ebi-a-GCST90001391	rs72952600	G	C	0.0142	IgD+ %B cell	TRUE	reported	igd	0.00597466188446534	21.9746549831574
1.92398e-06	6	31312892	3658	0.1454	0.03049	ebi-a-GCST90001391	rs9265870	G	A	0.4718	IgD+ %B cell	TRUE	reported	igd	0.00617843779114073	22.7287970228839
9.99793e-06	6	91791081	3658	0.2426	0.05485	ebi-a-GCST90001391	rs12204136	C	T	0.0522	IgD+ %B cell	TRUE	reported	igd	0.00531946855298065	19.5519831894218
3.83698e-06	7	68025695	3658	0.1184	0.0256	ebi-a-GCST90001391	rs10226722	C	T	0.6006	IgD+ %B cell	TRUE	reported	igd	0.00581363252236911	21.378929743029
1.65299e-06	8	119323401	3658	-0.152	0.03167	ebi-a-GCST90001391	rs2450220	T	C	0.816	IgD+ %B cell	TRUE	reported	igd	0.0062577914361809	23.0225558434737
2.427e-06	9	2570753	3658	0.4421	0.09364	ebi-a-GCST90001391	rs140191306	T	C	0.0179	IgD+ %B cell	TRUE	reported	igd	0.00605670092071399	22.2782311492438
1.486e-06	12	110228055	3658	0.3904	0.08097	ebi-a-GCST90001391	rs11068290	T	C	0.0231	IgD+ %B cell	TRUE	reported	igd	0.00631504359939266	23.234526446903
8.75105e-06	13	22879729	3658	-0.4199	0.09432	ebi-a-GCST90001391	rs11616703	T	G	0.0171	IgD+ %B cell	TRUE	reported	igd	0.00538882152147117	19.8082747397192
9.63496e-06	16	30744826	3658	0.1273	0.02872	ebi-a-GCST90001391	rs62057183	T	C	0.2508	IgD+ %B cell	TRUE	reported	igd	0.00534217289547871	19.6358823845236
6.07995e-07	17	77637123	3658	-0.174	0.03482	ebi-a-GCST90001391	rs73426855	C	T	0.1471	IgD+ %B cell	TRUE	reported	igd	0.00678020195126315	24.9576361471217
4.74799e-06	17	51092001	3658	-0.4088	0.08921	ebi-a-GCST90001391	rs148496020	A	T	0.0193	IgD+ %B cell	TRUE	reported	igd	0.00570775138489401	20.9873295223187
8.94499e-06	1	247700906	3656	0.1675	0.03766	ebi-a-GCST90001392	rs1919856	G	A	0.108	IgD+ CD38br AC	TRUE	reported	igd	0.00538169710724808	19.7711234276421
4.44396e-06	1	200858159	3656	0.6503	0.1415	ebi-a-GCST90001392	rs116285595	T	C	0.0068	IgD+ CD38br AC	TRUE	reported	igd	0.00574389783118496	21.1094532177045
5.50503e-06	1	214476260	3656	5.387	1.184	ebi-a-GCST90001392	rs116104104	T	C	4e-04	IgD+ CD38br AC	TRUE	reported	igd	0.00563030909378958	20.6896384884358
2.714e-06	1	99149370	3656	0.3487	0.07421	ebi-a-GCST90001392	rs12036556	T	C	0.0265	IgD+ CD38br AC	TRUE	reported	igd	0.00600285676531715	22.0669030789057
2.1e-07	1	233503875	3656	-0.1382	0.02658	ebi-a-GCST90001392	rs1294253	C	T	0.7254	IgD+ CD38br AC	TRUE	reported	igd	0.00734007395113015	27.018951318187
1.287e-06	1	167027268	3656	1.249	0.2574	ebi-a-GCST90001392	rs146959444	C	T	0.0023	IgD+ CD38br AC	TRUE	reported	igd	0.00639902216939629	23.5326127174569
6.28507e-06	2	128428350	3656	-0.3262	0.07211	ebi-a-GCST90001392	rs113965271	C	G	0.0286	IgD+ CD38br AC	TRUE	reported	igd	0.00556604457879943	20.4521645505545
2.85299e-07	2	16464227	3656	-0.1396	0.02714	ebi-a-GCST90001392	rs733555	T	G	0.2637	IgD+ CD38br AC	TRUE	reported	igd	0.00718477859979189	26.4431693206855
1.80198e-06	2	155636739	3656	1.533	0.3206	ebi-a-GCST90001392	rs78188887	G	A	0.0014	IgD+ CD38br AC	TRUE	reported	igd	0.00621503400306902	22.8517587045932
1.567e-08	2	105587803	3656	-0.3568	0.06296	ebi-a-GCST90001392	rs140380950	C	T	0.0368	IgD+ CD38br AC	TRUE	reported	igd	0.00870794527257508	32.0983426370128
3.02197e-06	3	163801921	3656	0.6111	0.1307	ebi-a-GCST90001392	rs374727947	G	T	0.0098	IgD+ CD38br AC	TRUE	reported	igd	0.00594398987048036	21.8492104724616
9.05899e-06	3	4437358	3656	-0.1116	0.02511	ebi-a-GCST90001392	rs794185	C	T	0.3362	IgD+ CD38br AC	TRUE	reported	igd	0.00537388827686273	19.7422805737904
1.09099e-07	4	15915069	3656	-0.4579	0.08605	ebi-a-GCST90001392	rs76112278	A	G	0.0194	IgD+ CD38br AC	TRUE	reported	igd	0.00768568546246028	28.301007320365
2.36298e-06	4	38379833	3656	-0.2956	0.06254	ebi-a-GCST90001392	rs7667070	C	T	0.0361	IgD+ CD38br AC	TRUE	reported	igd	0.00607352992125053	22.3282898688583
6.158e-09	5	158276610	3656	-0.2576	0.04422	ebi-a-GCST90001392	rs80330977	A	G	0.0814	IgD+ CD38br AC	TRUE	reported	igd	0.00919677298129521	33.9169348234453
4.385e-06	5	498773	3656	1.665	0.362	ebi-a-GCST90001392	rs78658073	A	G	0.001	IgD+ CD38br AC	TRUE	reported	igd	0.00575306667990069	21.1433447203695
8.14798e-06	5	18919526	3656	-0.1264	0.02828	ebi-a-GCST90001392	rs76660971	A	G	0.2299	IgD+ CD38br AC	TRUE	reported	igd	0.00543453668439178	19.9663046598935
8.67401e-06	7	48791017	3656	-0.4238	0.09514	ebi-a-GCST90001392	rs117772462	A	T	0.0159	IgD+ CD38br AC	TRUE	reported	igd	0.00539807258549438	19.8316096960228
6.15106e-06	7	187171	3656	-0.2229	0.04923	ebi-a-GCST90001392	rs10265656	G	A	0.9375	IgD+ CD38br AC	TRUE	reported	igd	0.00557603971428874	20.4890971353477
1.41599e-06	7	12847391	3656	-0.4626	0.09576	ebi-a-GCST90001392	rs143397127	C	T	0.0157	IgD+ CD38br AC	TRUE	reported	igd	0.00634268914601205	23.3241238064354
2.05698e-07	8	118255950	3656	-0.1256	0.02413	ebi-a-GCST90001392	rs1695681	A	C	0.5309	IgD+ CD38br AC	TRUE	reported	igd	0.00735617232422784	27.0786488801985
1.226e-06	8	102770464	3656	0.4146	0.08532	ebi-a-GCST90001392	rs16868356	C	T	0.0198	IgD+ CD38br AC	TRUE	reported	igd	0.00641733514094758	23.6003942443469
1.69001e-06	8	130617819	3656	-0.1279	0.02666	ebi-a-GCST90001392	rs2395904	G	T	0.2657	IgD+ CD38br AC	TRUE	reported	igd	0.0062558910819214	23.0029298369659
8.81089e-06	10	63723909	3656	-0.1118	0.02511	ebi-a-GCST90001392	rs10821937	T	C	0.6458	IgD+ CD38br AC	TRUE	reported	igd	0.00539306281414812	19.8131048418526
2.24202e-06	11	15328898	3656	0.1453	0.03068	ebi-a-GCST90001392	rs61878035	A	G	0.1886	IgD+ CD38br AC	TRUE	reported	igd	0.0060975879830716	22.4172778139552
5.55098e-06	12	110228055	3656	0.3555	0.07815	ebi-a-GCST90001392	rs11068290	T	C	0.0231	IgD+ CD38br AC	TRUE	reported	igd	0.0056281270102726	20.681574624294
8.22602e-06	12	78790468	3656	1.518	0.3399	ebi-a-GCST90001392	rs118090735	G	T	0.0011	IgD+ CD38br AC	TRUE	reported	igd	0.00542590480809016	19.9344184255431
2.399e-06	14	81466662	3656	-0.1526	0.0323	ebi-a-GCST90001392	rs11159480	T	G	0.8166	IgD+ CD38br AC	TRUE	reported	igd	0.00606812410506169	22.3082949824211
5.45896e-06	15	56340896	3656	-0.2007	0.04408	ebi-a-GCST90001392	rs7169431	G	A	0.9219	IgD+ CD38br AC	TRUE	reported	igd	0.00563832058418893	20.7192451611071
4.56405e-06	16	55450479	3656	0.2489	0.05423	ebi-a-GCST90001392	rs76608654	C	T	0.0494	IgD+ CD38br AC	TRUE	reported	igd	0.00572887340014111	21.0539186385729
3.47496e-07	17	38038389	3656	-0.1364	0.02672	ebi-a-GCST90001392	rs12939565	T	A	0.4267	IgD+ CD38br AC	TRUE	reported	igd	0.0070772592280209	26.0446298158933
7.14299e-06	1	8009985	3657	0.3861	0.08587	ebi-a-GCST90001393	rs75766272	T	C	0.0201	IgD+ CD38dim %B cell	TRUE	reported	igd	0.00549790736923849	20.2059418310621
6.02005e-06	2	229232050	3657	-0.1211	0.02671	ebi-a-GCST90001393	rs7595353	C	T	0.3054	IgD+ CD38dim %B cell	TRUE	reported	igd	0.00558960610963003	20.5448479382549
7.16193e-06	3	7014131	3657	0.115	0.02558	ebi-a-GCST90001393	rs9865821	A	C	0.6459	IgD+ CD38dim %B cell	TRUE	reported	igd	0.00549637065755699	20.2003
1.79498e-06	4	170328209	3657	0.1189	0.02486	ebi-a-GCST90001393	rs6835759	G	A	0.4701	IgD+ CD38dim %B cell	TRUE	reported	igd	0.00621624884903841	22.8625085859187
2.93501e-06	5	83420407	3657	-0.187	0.03994	ebi-a-GCST90001393	rs2301101	G	T	0.1097	IgD+ CD38dim %B cell	TRUE	reported	igd	0.00595863234680763	21.909350995119
9.1791e-06	6	166502048	3657	0.1101	0.02478	ebi-a-GCST90001393	rs9459562	C	G	0.4346	IgD+ CD38dim %B cell	TRUE	reported	igd	0.00536919256780299	19.7303348023007
7.45899e-06	8	61848028	3657	0.1204	0.02683	ebi-a-GCST90001393	rs6998850	G	A	0.3018	IgD+ CD38dim %B cell	TRUE	reported	igd	0.00547648276685633	20.1267684132274
4.75499e-06	8	4318676	3657	0.763	0.1665	ebi-a-GCST90001393	rs546147740	C	T	0.0051	IgD+ CD38dim %B cell	TRUE	reported	igd	0.00570964186127279	20.9885782680398
6.80205e-06	8	12518295	3657	-0.3635	0.08066	ebi-a-GCST90001393	rs62488766	G	A	0.0283	IgD+ CD38dim %B cell	TRUE	reported	igd	0.00552283729714566	20.298073277223
4.81903e-06	12	1637126	3657	1.216	0.2655	ebi-a-GCST90001393	rs61912200	A	T	0.0022	IgD+ CD38dim %B cell	TRUE	reported	igd	0.00570333812993509	20.9652729052779
2.34498e-07	14	65673804	3657	-0.2771	0.05349	ebi-a-GCST90001393	rs78269238	T	C	0.0582	IgD+ CD38dim %B cell	TRUE	reported	igd	0.0072849654216391	26.8219455620515
7.24202e-06	17	8639905	3657	0.1107	0.02463	ebi-a-GCST90001393	rs60521331	A	G	0.5022	IgD+ CD38dim %B cell	TRUE	reported	igd	0.00549349943223249	20.1896522680814
7.23303e-07	17	49200947	3657	0.1327	0.02673	ebi-a-GCST90001393	rs34157595	C	T	0.3154	IgD+ CD38dim %B cell	TRUE	reported	igd	0.00669424984869301	24.6323784929725
2.90402e-07	19	53070617	3657	-0.1265	0.02461	ebi-a-GCST90001393	rs329966	G	A	0.5425	IgD+ CD38dim %B cell	TRUE	reported	igd	0.00717309202213922	26.4070716962311
3.12702e-07	20	48839604	3657	0.1261	0.02461	ebi-a-GCST90001393	rs4811007	G	A	0.4837	IgD+ CD38dim %B cell	TRUE	reported	igd	0.00712812316003114	26.2403344858896
7.39095e-06	20	49554764	3657	0.2092	0.0466	ebi-a-GCST90001393	rs73909843	C	T	0.0764	IgD+ CD38dim %B cell	TRUE	reported	igd	0.00548074708728801	20.1425266985715
7.21705e-07	21	39363957	3657	0.2934	0.0591	ebi-a-GCST90001393	rs78958229	T	C	0.044	IgD+ CD38dim %B cell	TRUE	reported	igd	0.0066942701974567	24.6324538735602
9.04899e-06	1	166598682	3656	1.476	0.332	ebi-a-GCST90001394	rs72691696	T	C	0.0014	IgD+ CD38dim AC	TRUE	reported	igd	0.00537710863666062	19.7541753050005
7.71898e-06	4	91412392	3656	0.5256	0.1173	ebi-a-GCST90001394	rs7690529	G	A	0.0115	IgD+ CD38dim AC	TRUE	reported	igd	0.00546172717684286	20.066750219207
1.78398e-06	5	128786753	3656	0.6732	0.1407	ebi-a-GCST90001394	rs147207149	G	A	0.0075	IgD+ CD38dim AC	TRUE	reported	igd	0.00622275754182442	22.880334833974
5.37403e-07	5	158285953	3656	-0.2225	0.04431	ebi-a-GCST90001394	rs17056318	C	T	0.081	IgD+ CD38dim AC	TRUE	reported	igd	0.00684960242587112	25.2010645369197
3.57001e-06	5	118216738	3656	-0.1966	0.04234	ebi-a-GCST90001394	rs1510970	A	G	0.087	IgD+ CD38dim AC	TRUE	reported	igd	0.00586280507987445	21.5490275098121
9.63008e-06	5	146138788	3656	2.534	0.5718	ebi-a-GCST90001394	rs115150472	T	C	4e-04	IgD+ CD38dim AC	TRUE	reported	igd	0.00534308445021191	19.6285073534957
3.49004e-06	5	166970737	3656	1.849	0.3979	ebi-a-GCST90001394	rs141880653	T	C	0.001	IgD+ CD38dim AC	TRUE	reported	igd	0.00587167763191702	21.5818316250333
9.24996e-06	6	52336715	3656	0.2476	0.05577	ebi-a-GCST90001394	rs115951641	T	A	0.049	IgD+ CD38dim AC	TRUE	reported	igd	0.00536239350304203	19.6998240687127
5.95895e-07	6	100821460	3656	2.216	0.4431	ebi-a-GCST90001394	rs12197153	A	G	7e-04	IgD+ CD38dim AC	TRUE	reported	igd	0.00679467773081081	24.9976030853906
2.37602e-06	7	12847391	3656	-0.4549	0.09626	ebi-a-GCST90001394	rs143397127	C	T	0.0157	IgD+ CD38dim AC	TRUE	reported	igd	0.00607140435052339	22.3204278395028
8.89406e-06	7	87868543	3656	0.327	0.07351	ebi-a-GCST90001394	rs190448231	G	T	0.028	IgD+ CD38dim AC	TRUE	reported	igd	0.00538334483847668	19.7772095788998
3.02503e-06	8	130617819	3656	-0.1253	0.0268	ebi-a-GCST90001394	rs2395904	G	T	0.2657	IgD+ CD38dim AC	TRUE	reported	igd	0.00594343428281877	21.8471560054044
1.128e-06	8	70193536	3656	0.1175	0.02409	ebi-a-GCST90001394	rs283340	C	T	0.5621	IgD+ CD38dim AC	TRUE	reported	igd	0.00646515659623144	23.7774068614412
5.88098e-06	8	2044843	3656	-0.1942	0.0428	ebi-a-GCST90001394	rs150663332	T	C	0.084	IgD+ CD38dim AC	TRUE	reported	igd	0.00559971554111904	20.5765836022295
5.63002e-06	9	138747854	3656	0.3801	0.0836	ebi-a-GCST90001394	rs139801247	C	T	0.0208	IgD+ CD38dim AC	TRUE	reported	igd	0.00562248483537906	20.6607241969604
1.64399e-06	10	33792014	3656	-0.4319	0.08996	ebi-a-GCST90001394	rs116851238	T	C	0.0176	IgD+ CD38dim AC	TRUE	reported	igd	0.00626515537386757	23.0372094325876
1.99301e-06	11	119980729	3656	0.13	0.0273	ebi-a-GCST90001394	rs12799241	A	G	0.2619	IgD+ CD38dim AC	TRUE	reported	igd	0.00616410322160691	22.663332291341
2.08502e-07	13	72428296	3656	0.5528	0.1063	ebi-a-GCST90001394	rs75474045	A	G	0.0126	IgD+ CD38dim AC	TRUE	reported	igd	0.00734281595021738	27.0291193306356
3.91102e-06	15	37177413	3656	0.1764	0.03817	ebi-a-GCST90001394	rs12906621	A	G	0.1091	IgD+ CD38dim AC	TRUE	reported	igd	0.00580787118036184	21.345935738033
6.92708e-06	16	55449193	3656	0.2458	0.0546	ebi-a-GCST90001394	rs117518951	C	T	0.049	IgD+ CD38dim AC	TRUE	reported	igd	0.00551279047459169	20.2554001712813
1.185e-06	16	84305239	3656	1.912	0.3929	ebi-a-GCST90001394	rs143176410	C	G	0.001	IgD+ CD38dim AC	TRUE	reported	igd	0.00643578419316704	23.6686819711353
6.00703e-06	17	79265701	3656	-0.1385	0.03056	ebi-a-GCST90001394	rs8076302	T	C	0.185	IgD+ CD38dim AC	TRUE	reported	igd	0.00558667740106964	20.5284047986772
5.30603e-08	17	38038390	3656	-0.1486	0.02725	ebi-a-GCST90001394	rs12939566	T	A	0.4148	IgD+ CD38dim AC	TRUE	reported	igd	0.00806826591079572	29.7212425259461
4.41804e-06	17	14931234	3656	0.1093	0.02377	ebi-a-GCST90001394	rs4792571	T	G	0.4699	IgD+ CD38dim AC	TRUE	reported	igd	0.00575004644644636	21.1321807360621
7.70495e-07	19	53039110	3656	0.1183	0.0239	ebi-a-GCST90001394	rs655580	A	G	0.4571	IgD+ CD38dim AC	TRUE	reported	igd	0.00665682001327426	24.4870260536034
3.31497e-06	20	59926554	3656	-0.2175	0.04671	ebi-a-GCST90001394	rs34764986	C	T	0.0699	IgD+ CD38dim AC	TRUE	reported	igd	0.00589555393863447	21.6701114023994
5.93895e-06	1	111914431	3657	-0.1408	0.03104	ebi-a-GCST90001395	rs12122084	A	G	0.1916	IgD+ CD38- %B cell	TRUE	reported	igd	0.00559500169829687	20.5647912492397
2.07e-07	3	188624425	3657	0.202	0.03882	ebi-a-GCST90001395	rs1512044	A	G	0.1084	IgD+ CD38- %B cell	TRUE	reported	igd	0.00734958882901813	27.0616390904151
7.20593e-06	4	109408667	3657	0.4948	0.1101	ebi-a-GCST90001395	rs76376526	T	C	0.0133	IgD+ CD38- %B cell	TRUE	reported	igd	0.00549247208698972	20.1858557270804
3.88401e-06	5	136421498	3657	-0.4914	0.1063	ebi-a-GCST90001395	rs78009119	G	T	0.0137	IgD+ CD38- %B cell	TRUE	reported	igd	0.00580962857469529	21.3582760915993
6.80597e-06	5	90267368	3657	0.308	0.06835	ebi-a-GCST90001395	rs34843244	T	A	0.033	IgD+ CD38- %B cell	TRUE	reported	igd	0.00552197739881351	20.2948953460757
7.76497e-06	6	5380890	3657	-0.4129	0.0922	ebi-a-GCST90001395	rs115802369	G	A	0.0175	IgD+ CD38- %B cell	TRUE	reported	igd	0.00545415868184434	20.0442746366719
2.13098e-06	6	32768285	3657	0.1498	0.03155	ebi-a-GCST90001395	rs2621369	T	C	0.2901	IgD+ CD38- %B cell	TRUE	reported	igd	0.00612676095797315	22.5313555307881
3.91201e-08	6	161871755	3657	0.1793	0.03256	ebi-a-GCST90001395	rs113398446	C	A	0.1687	IgD+ CD38- %B cell	TRUE	reported	igd	0.00822394965438487	30.3077856904307
3.08901e-06	6	32384933	3657	0.2539	0.05434	ebi-a-GCST90001395	rs80032720	A	G	0.0734	IgD+ CD38- %B cell	TRUE	reported	igd	0.00593439188259466	21.8196889156653
4.40099e-06	7	119564205	3657	0.1333	0.02899	ebi-a-GCST90001395	rs10254361	T	G	0.2404	IgD+ CD38- %B cell	TRUE	reported	igd	0.00574824505005959	21.1313035691102
5.73799e-06	8	14671281	3657	0.1168	0.02572	ebi-a-GCST90001395	rs2251199	G	A	0.628	IgD+ CD38- %B cell	TRUE	reported	igd	0.0056075944280602	20.611337656759
8.58401e-06	8	28265475	3657	0.1209	0.02712	ebi-a-GCST90001395	rs62502412	T	A	0.2759	IgD+ CD38- %B cell	TRUE	reported	igd	0.00540498569493388	19.8625796739857
7.72094e-06	8	79595404	3657	-0.1169	0.02611	ebi-a-GCST90001395	rs10111625	G	A	0.5384	IgD+ CD38- %B cell	TRUE	reported	igd	0.00545150335364606	20.0344626981639
6.25403e-06	8	29631839	3657	0.1407	0.0311	ebi-a-GCST90001395	rs7012048	C	T	0.1874	IgD+ CD38- %B cell	TRUE	reported	igd	0.00556568417903689	20.4564297015292
7.01003e-06	9	37982527	3657	-2.911	0.6469	ebi-a-GCST90001395	rs148952274	T	C	4e-04	IgD+ CD38- %B cell	TRUE	reported	igd	0.00550664442483171	20.2382301097623
6.83502e-06	12	66341509	3657	0.9733	0.216	ebi-a-GCST90001395	rs79870102	G	A	0.0033	IgD+ CD38- %B cell	TRUE	reported	igd	0.00552149122535986	20.2930985945153
9.81002e-06	14	20673865	3657	0.112	0.02529	ebi-a-GCST90001395	rs1959342	T	A	0.3589	IgD+ CD38- %B cell	TRUE	reported	igd	0.00533446043383295	19.6020190808696
4.101e-09	14	96205838	3657	0.3388	0.05748	ebi-a-GCST90001395	rs77762131	C	G	0.045	IgD+ CD38- %B cell	TRUE	reported	igd	0.0094107005944509	34.7228772745265
4.34901e-07	15	44517689	3657	-0.4608	0.09102	ebi-a-GCST90001395	rs10444793	A	G	0.018	IgD+ CD38- %B cell	TRUE	reported	igd	0.0069597425235947	25.6161406672307
8.78294e-06	15	40195637	3657	-2.756	0.6192	ebi-a-GCST90001395	rs147135384	C	T	4e-04	IgD+ CD38- %B cell	TRUE	reported	igd	0.005387971353052	19.799715595834
1.78098e-06	16	81986583	3657	-0.1169	0.02444	ebi-a-GCST90001395	rs11150426	C	G	0.5386	IgD+ CD38- %B cell	TRUE	reported	igd	0.00621717576337901	22.8659389767635
1.73002e-06	16	52294553	3657	-0.5276	0.1101	ebi-a-GCST90001395	rs181771926	A	G	0.0126	IgD+ CD38- %B cell	TRUE	reported	igd	0.00624009848920376	22.9507750749107
3.62702e-07	19	53070617	3657	0.1246	0.02445	ebi-a-GCST90001395	rs329966	G	A	0.5425	IgD+ CD38- %B cell	TRUE	reported	igd	0.00705147760992541	25.9561800870001
4.00904e-06	20	49554764	3657	-0.2138	0.04629	ebi-a-GCST90001395	rs73909843	C	T	0.0764	IgD+ CD38- %B cell	TRUE	reported	igd	0.00579949341875062	21.3207982748108
7.53894e-06	20	8003880	3657	0.3463	0.07724	ebi-a-GCST90001395	rs35050775	T	G	0.0268	IgD+ CD38- %B cell	TRUE	reported	igd	0.00546656956005673	20.0901358671964
5.433e-06	1	85945660	3656	-0.1336	0.02933	ebi-a-GCST90001396	rs10493766	G	A	0.233	IgD+ CD38- AC	TRUE	reported	igd	0.00564319236364278	20.7372491829831
5.84804e-06	3	44741083	3656	-0.3526	0.07768	ebi-a-GCST90001396	rs149701635	G	C	0.0263	IgD+ CD38- AC	TRUE	reported	igd	0.00560401587397693	20.5924745578182
2.73602e-06	3	96406408	3656	0.1854	0.03946	ebi-a-GCST90001396	rs79207264	A	G	0.1184	IgD+ CD38- AC	TRUE	reported	igd	0.006001843813153	22.0631569150905
8.085e-06	4	178658413	3656	-0.278	0.0622	ebi-a-GCST90001396	rs71615254	C	A	0.0406	IgD+ CD38- AC	TRUE	reported	igd	0.00543420670015607	19.9650856847677
2.59298e-06	5	502938	3656	0.3025	0.06424	ebi-a-GCST90001396	rs146127735	A	G	0.0383	IgD+ CD38- AC	TRUE	reported	igd	0.00602847479541441	22.1616478378596
4.88405e-06	6	32758761	3656	0.174	0.03801	ebi-a-GCST90001396	rs1158784	T	A	0.1554	IgD+ CD38- AC	TRUE	reported	igd	0.00569920601982316	20.9442644746083
2.988e-06	6	130514590	3656	-0.1686	0.03603	ebi-a-GCST90001396	rs12216018	T	C	0.1415	IgD+ CD38- AC	TRUE	reported	igd	0.00595370129645799	21.8851220165807
5.07201e-06	7	96302607	3656	-0.2247	0.04918	ebi-a-GCST90001396	rs7809268	C	T	0.0687	IgD+ CD38- AC	TRUE	reported	igd	0.0056774094390792	20.863705891156
8.70001e-06	7	7871676	3656	0.6074	0.1364	ebi-a-GCST90001396	rs144625305	T	C	0.0086	IgD+ CD38- AC	TRUE	reported	igd	0.00539467674958618	19.8190662991504
6.49307e-06	8	5127400	3656	-0.1114	0.02467	ebi-a-GCST90001396	rs10866982	A	G	0.4751	IgD+ CD38- AC	TRUE	reported	igd	0.00554639025540974	20.3795428913696
6.38499e-06	10	85447519	3656	0.1258	0.02784	ebi-a-GCST90001396	rs12763172	C	T	0.7213	IgD+ CD38- AC	TRUE	reported	igd	0.00555389779122537	20.4072824902852
8.79103e-06	10	32174610	3656	-0.165	0.03707	ebi-a-GCST90001396	rs7909504	A	G	0.1358	IgD+ CD38- AC	TRUE	reported	igd	0.00538976035218697	19.8009064675071
4.76903e-06	11	125619694	3656	-0.3372	0.07361	ebi-a-GCST90001396	rs146687492	T	G	0.0291	IgD+ CD38- AC	TRUE	reported	igd	0.00570702376353033	20.9731591496029
3.41602e-07	13	108993494	3656	0.1363	0.02669	ebi-a-GCST90001396	rs12874404	G	A	0.3256	IgD+ CD38- AC	TRUE	reported	igd	0.00708274222806667	26.0649514335465
2.85299e-08	14	96205838	3656	0.3229	0.05806	ebi-a-GCST90001396	rs77762131	C	G	0.045	IgD+ CD38- AC	TRUE	reported	igd	0.00838913372444198	30.9132298481616
8.83792e-06	15	44517689	3656	-0.4107	0.09229	ebi-a-GCST90001396	rs10444793	A	G	0.0181	IgD+ CD38- AC	TRUE	reported	igd	0.00538750686653776	19.7925827658867
3.20701e-06	19	11164067	3656	0.1176	0.02521	ebi-a-GCST90001396	rs1529727	G	T	0.5581	IgD+ CD38- AC	TRUE	reported	igd	0.00591678117307229	21.7486001141019
8.58005e-07	21	41083050	3656	0.4628	0.09388	ebi-a-GCST90001396	rs62235484	A	G	0.0175	IgD+ CD38- AC	TRUE	reported	igd	0.0066032401284008	24.2886230394945
7.80998e-06	1	150860471	3657	-0.1152	0.02573	ebi-a-GCST90001397	rs7412746	T	C	0.5153	Unsw mem %B cell	TRUE	reported	igd	0.00545162953304757	20.0349289536652
4.87203e-06	1	236060214	3657	1.017	0.2222	ebi-a-GCST90001397	rs146430312	T	G	0.0027	Unsw mem %B cell	TRUE	reported	igd	0.00569571365968685	20.9370850675688
4.15002e-07	1	8009985	3657	-0.4409	0.08695	ebi-a-GCST90001397	rs75766272	T	C	0.0201	Unsw mem %B cell	TRUE	reported	igd	0.00698189369369991	25.6982438571989
5.44804e-06	1	45867753	3657	0.1254	0.02755	ebi-a-GCST90001397	rs72686460	A	T	0.2961	Unsw mem %B cell	TRUE	reported	igd	0.00563343669706795	20.706861923625
4.38995e-06	2	157311822	3657	0.2907	0.06322	ebi-a-GCST90001397	rs77201712	C	T	0.0392	Unsw mem %B cell	TRUE	reported	igd	0.00574847156542661	21.1321410837709
4.976e-06	2	28304630	3657	-0.1728	0.03779	ebi-a-GCST90001397	rs17006489	G	A	0.1354	Unsw mem %B cell	TRUE	reported	igd	0.00568502934047094	20.897585626855
2.31398e-06	2	138420154	3657	0.2054	0.04341	ebi-a-GCST90001397	rs72844588	A	G	0.0913	Unsw mem %B cell	TRUE	reported	igd	0.00608479123781267	22.3760656624851
2.80698e-06	2	73679013	3657	0.294	0.06266	ebi-a-GCST90001397	rs45608038	G	A	0.0421	Unsw mem %B cell	TRUE	reported	igd	0.00598387275711667	22.0027163824047
8.18502e-06	3	16414269	3657	-0.2606	0.05834	ebi-a-GCST90001397	rs73041424	G	A	0.0488	Unsw mem %B cell	TRUE	reported	igd	0.00542660052372644	19.9424445945011
7.52905e-06	4	27108645	3657	-0.1978	0.04411	ebi-a-GCST90001397	rs183471524	G	A	0.0905	Unsw mem %B cell	TRUE	reported	igd	0.00546854790445409	20.0974464393907
5.22998e-06	5	97611924	3657	0.9467	0.2075	ebi-a-GCST90001397	rs116525939	C	T	0.0036	Unsw mem %B cell	TRUE	reported	igd	0.00565976766575511	20.8041977440386
5.77604e-06	5	58050530	3657	-0.1186	0.02612	ebi-a-GCST90001397	rs895377	A	G	0.3683	Unsw mem %B cell	TRUE	reported	igd	0.00560604459568756	20.605608959989
1.852e-06	6	169456830	3657	0.1675	0.03506	ebi-a-GCST90001397	rs73032183	C	T	0.1509	Unsw mem %B cell	TRUE	reported	igd	0.00620266983597503	22.8122551373195
2.03301e-06	6	170426027	3657	-0.1204	0.0253	ebi-a-GCST90001397	rs4710879	T	C	0.5621	Unsw mem %B cell	TRUE	reported	igd	0.00615468409192933	22.6346796588238
2.47002e-06	7	25971860	3657	-0.5404	0.1145	ebi-a-GCST90001397	rs12539793	T	C	0.0115	Unsw mem %B cell	TRUE	reported	igd	0.00605420950759848	22.2629201330086
8.41008e-06	8	9063027	3657	-0.1402	0.03143	ebi-a-GCST90001397	rs11779181	T	C	0.4003	Unsw mem %B cell	TRUE	reported	igd	0.00541160008029396	19.8870188864773
9.97103e-07	9	22206987	3657	-0.1252	0.02555	ebi-a-GCST90001397	rs1679013	T	C	0.5945	Unsw mem %B cell	TRUE	reported	igd	0.00652318394572413	23.9987858159733
3.54797e-06	9	93297086	3657	-0.137	0.0295	ebi-a-GCST90001397	rs1930922	G	A	0.2419	Unsw mem %B cell	TRUE	reported	igd	0.00586297967535261	21.5555705856481
5.76196e-06	9	7639660	3657	-0.5815	0.128	ebi-a-GCST90001397	rs12380223	A	T	0.0096	Unsw mem %B cell	TRUE	reported	igd	0.00561190685227664	20.6272779073029
2.093e-06	12	109368119	3657	0.5187	0.1092	ebi-a-GCST90001397	rs143553941	C	G	0.013	Unsw mem %B cell	TRUE	reported	igd	0.00613184311993613	22.5501606508067
6.23706e-06	12	20322449	3657	0.1229	0.02717	ebi-a-GCST90001397	rs11519226	T	A	0.299	Unsw mem %B cell	TRUE	reported	igd	0.00556386298327267	20.4496985245012
2.61403e-06	13	51370899	3657	-0.1256	0.02669	ebi-a-GCST90001397	rs7322292	T	C	0.3275	Unsw mem %B cell	TRUE	reported	igd	0.00601915030288552	22.1332175199858
7.31493e-10	13	50212885	3657	0.5551	0.08989	ebi-a-GCST90001397	rs73192651	T	C	0.02	Unsw mem %B cell	TRUE	reported	igd	0.0103202311807234	38.1137880695952
8.71806e-06	13	24826051	3657	-0.1335	0.02997	ebi-a-GCST90001397	rs2793491	T	C	0.2052	Unsw mem %B cell	TRUE	reported	igd	0.00539652332059747	19.8313128792145
7.48204e-06	13	70177578	3657	0.2174	0.04847	ebi-a-GCST90001397	rs73518104	A	G	0.0708	Unsw mem %B cell	TRUE	reported	igd	0.00547098517136567	20.1064529070447
9.52708e-06	14	97702226	3657	0.4523	0.102	ebi-a-GCST90001397	rs117004076	G	A	0.0146	Unsw mem %B cell	TRUE	reported	igd	0.00534809349588969	19.6523845172925
1.457e-07	14	96205838	3657	0.3067	0.05822	ebi-a-GCST90001397	rs77762131	C	G	0.045	Unsw mem %B cell	TRUE	reported	igd	0.00753138710419056	27.7361112564537
1.957e-06	14	77579227	3657	0.2759	0.0579	ebi-a-GCST90001397	rs143666202	A	G	0.0503	Unsw mem %B cell	TRUE	reported	igd	0.00617068131390319	22.6938768843464
5.33998e-06	17	260039	3657	0.2459	0.05396	ebi-a-GCST90001397	rs150839591	G	T	0.0552	Unsw mem %B cell	TRUE	reported	igd	0.00564662526725453	20.7556145292536
3.06302e-06	18	7993103	3657	0.1208	0.02585	ebi-a-GCST90001397	rs1596383	A	G	0.6259	Unsw mem %B cell	TRUE	reported	igd	0.0059361123278793	21.8260524574605
4.23701e-06	20	44746982	3657	-0.1236	0.02682	ebi-a-GCST90001397	rs1883832	C	T	0.6318	Unsw mem %B cell	TRUE	reported	igd	0.00577403662523571	21.2266674203533
4.94197e-06	20	56790125	3657	-1.906	0.4167	ebi-a-GCST90001397	rs138380722	A	G	7e-04	Unsw mem %B cell	TRUE	reported	igd	0.00568848087248689	20.9103456904367
9.65895e-06	22	32003463	3657	0.852	0.1923	ebi-a-GCST90001397	rs146720368	T	C	0.0042	Unsw mem %B cell	TRUE	reported	igd	0.00533913242621044	19.6192789461997
8.57808e-06	1	8009985	3656	-0.3814	0.08558	ebi-a-GCST90001398	rs75766272	T	C	0.0201	Unsw mem AC	TRUE	reported	igd	0.0054032821693457	19.8508528058011
7.42506e-06	4	55923201	3656	-0.2347	0.05231	ebi-a-GCST90001398	rs11737576	T	C	0.0584	Unsw mem AC	TRUE	reported	igd	0.0054760298533921	20.1195885518426
8.29392e-06	6	40981212	3656	0.3026	0.06778	ebi-a-GCST90001398	rs79831025	G	C	0.0334	Unsw mem AC	TRUE	reported	igd	0.00542209767864378	19.9203550285223
9.72904e-07	6	167859623	3656	-0.1331	0.02714	ebi-a-GCST90001398	rs4076316	A	T	0.3005	Unsw mem AC	TRUE	reported	igd	0.00653555637883342	24.0380248750641
8.69901e-06	7	7871676	3656	0.5999	0.1347	ebi-a-GCST90001398	rs144625305	T	C	0.0086	Unsw mem AC	TRUE	reported	igd	0.00539593334133602	19.8237078352992
6.40693e-06	8	103767171	3656	0.2056	0.04549	ebi-a-GCST90001398	rs2436878	G	A	0.077	Unsw mem AC	TRUE	reported	igd	0.00555633402368874	20.4162842171919
4.00101e-06	8	89432719	3656	-0.2912	0.06306	ebi-a-GCST90001398	rs118092259	G	T	0.0414	Unsw mem AC	TRUE	reported	igd	0.00579886337634216	21.3126358405835
5.41701e-06	9	808529	3656	0.1114	0.02446	ebi-a-GCST90001398	rs11794578	G	T	0.4521	Unsw mem AC	TRUE	reported	igd	0.0056414959605584	20.7309799796943
2.18902e-06	12	119727983	3656	-0.1468	0.03096	ebi-a-GCST90001398	rs112839090	A	G	0.1972	Unsw mem AC	TRUE	reported	igd	0.00611197372559111	22.470491044173
8.62303e-09	13	108993494	3656	0.1523	0.02639	ebi-a-GCST90001398	rs12874404	G	A	0.3256	Unsw mem AC	TRUE	reported	igd	0.00902768425578375	33.2876688344826
6.08793e-07	13	46224092	3656	1.924	0.3849	ebi-a-GCST90001398	rs557577736	G	A	0.001	Unsw mem AC	TRUE	reported	igd	0.00678812808186488	24.9733422570071
3.42997e-06	13	70325772	3656	0.4126	0.08871	ebi-a-GCST90001398	rs145371905	T	G	0.0194	Unsw mem AC	TRUE	reported	igd	0.00588226954440638	21.6209934264129
2.09402e-08	13	50212885	3656	0.4968	0.08845	ebi-a-GCST90001398	rs73192651	T	C	0.02	Unsw mem AC	TRUE	reported	igd	0.00855519385417822	31.5304272606875
8.86605e-08	14	96205838	3656	0.3067	0.05723	ebi-a-GCST90001398	rs77762131	C	G	0.045	Unsw mem AC	TRUE	reported	igd	0.0077942728101383	28.7039996522773
2.711e-06	14	77579227	3656	0.268	0.05703	ebi-a-GCST90001398	rs143666202	A	G	0.0502	Unsw mem AC	TRUE	reported	igd	0.00600400839597833	22.0711621215918
6.71104e-07	14	94936964	3656	-0.123	0.02471	ebi-a-GCST90001398	rs8014978	C	T	0.5737	Unsw mem AC	TRUE	reported	igd	0.00673170565002021	24.7643588193573
6.62995e-06	16	8963504	3656	-0.1813	0.04019	ebi-a-GCST90001398	rs880311	T	C	0.1034	Unsw mem AC	TRUE	reported	igd	0.00553532049516495	20.3386419911904
4.20998e-06	17	2714118	3656	-0.1112	0.02412	ebi-a-GCST90001398	rs11657118	C	T	0.475	Unsw mem AC	TRUE	reported	igd	0.005780045483253	21.2430721188575
2.94802e-06	19	14885525	3656	0.1184	0.02528	ebi-a-GCST90001398	rs12461001	A	G	0.6291	Unsw mem AC	TRUE	reported	igd	0.00596410315659199	21.9235874714293
7.42506e-06	19	14993354	3656	-0.2602	0.05799	ebi-a-GCST90001398	rs7254039	A	G	0.0435	Unsw mem AC	TRUE	reported	igd	0.00547667730304957	20.1219804590154
3.65797e-07	20	44730245	3656	-0.1345	0.02641	ebi-a-GCST90001398	rs6032660	A	G	0.6359	Unsw mem AC	TRUE	reported	igd	0.00704419707050062	25.9220964514941
5.75798e-06	22	22613458	3656	0.214	0.04712	ebi-a-GCST90001398	rs55712190	T	C	0.074	Unsw mem AC	TRUE	reported	igd	0.00561006015402754	20.6148101276968
6.61302e-06	1	233049739	3657	-0.6497	0.144	ebi-a-GCST90001399	rs76625665	T	G	0.0068	IgD- CD27- %B cell	TRUE	reported	igd	0.00553560417205662	20.3452565358283
3.14101e-06	2	147859010	3657	0.3455	0.07401	ebi-a-GCST90001399	rs116473015	T	C	0.029	IgD- CD27- %B cell	TRUE	reported	igd	0.00592393048733253	21.7809950317132
6.97108e-06	3	125931267	3657	-0.1134	0.02519	ebi-a-GCST90001399	rs9842571	A	G	0.554	IgD- CD27- %B cell	TRUE	reported	igd	0.0055111815554155	20.2549975539681
5.92243e-11	3	32533246	3657	-0.3526	0.05371	ebi-a-GCST90001399	rs35574803	C	T	0.0562	IgD- CD27- %B cell	TRUE	reported	igd	0.011647725228083	43.074151590806
3.80697e-06	4	25037515	3657	0.7602	0.1642	ebi-a-GCST90001399	rs79430021	A	G	0.006	IgD- CD27- %B cell	TRUE	reported	igd	0.00582701881898104	21.4225835810537
4.73097e-06	7	44284783	3657	0.1158	0.02527	ebi-a-GCST90001399	rs35661323	T	C	0.5505	IgD- CD27- %B cell	TRUE	reported	igd	0.00570945931179543	20.9879033649142
2.12501e-09	12	6553016	3657	0.1466	0.02442	ebi-a-GCST90001399	rs2250246	G	A	0.5339	IgD- CD27- %B cell	TRUE	reported	igd	0.00975871622847036	36.0196129969558
2.61e-06	17	38075426	3657	-0.1297	0.02756	ebi-a-GCST90001399	rs7224129	A	G	0.4751	IgD- CD27- %B cell	TRUE	reported	igd	0.00601969303261567	22.1352252956982
2.76599e-06	17	80484139	3657	-0.1678	0.03574	ebi-a-GCST90001399	rs11658240	G	A	0.1362	IgD- CD27- %B cell	TRUE	reported	igd	0.00599156021287564	22.0311535611814
9.40503e-06	17	8030165	3657	-0.12	0.02705	ebi-a-GCST90001399	rs7209088	G	C	0.2786	IgD- CD27- %B cell	TRUE	reported	igd	0.00535269016268858	19.6694
1.69699e-06	18	37553257	3657	0.4671	0.09743	ebi-a-GCST90001399	rs72897237	C	T	0.0161	IgD- CD27- %B cell	TRUE	reported	igd	0.00624580390104223	22.9718911858925
5.52205e-06	19	14389948	3657	-0.1226	0.02695	ebi-a-GCST90001399	rs645554	A	G	0.2811	IgD- CD27- %B cell	TRUE	reported	igd	0.00562713978146692	20.683585327079
7.1978e-50	20	44747947	3657	0.3898	0.02585	ebi-a-GCST90001399	rs4810485	G	T	0.6314	IgD- CD27- %B cell	TRUE	reported	igd	0.0585383209822279	227.261043076405
2.21299e-06	20	42024537	3657	0.1776	0.03746	ebi-a-GCST90001399	rs6073079	A	G	0.12	IgD- CD27- %B cell	TRUE	reported	igd	0.00610891680617893	22.4653297570934
2.36799e-07	20	44511627	3657	-0.1811	0.03498	ebi-a-GCST90001399	rs11086984	T	C	0.1514	IgD- CD27- %B cell	TRUE	reported	igd	0.0072761357339948	26.7891979482271
8.39093e-06	21	38699025	3657	0.2217	0.0497	ebi-a-GCST90001399	rs62223906	T	C	0.0649	IgD- CD27- %B cell	TRUE	reported	igd	0.00541174066524836	19.8875383314025
7.40406e-07	4	178658413	3657	-0.3043	0.06135	ebi-a-GCST90001400	rs71615254	C	A	0.0406	IgD+ AC	TRUE	reported	igd	0.00668248364051308	24.5887919057253
3.74498e-06	6	100821460	3657	2.08	0.4491	ebi-a-GCST90001400	rs12197153	A	G	7e-04	IgD+ AC	TRUE	reported	igd	0.00583143749928078	21.4389238040866
4.385e-06	6	67039330	3657	0.1254	0.02726	ebi-a-GCST90001400	rs9354413	C	T	0.2963	IgD+ AC	TRUE	reported	igd	0.00575324135384507	21.1497769195016
6.222e-06	7	21321670	3657	-0.2583	0.05708	ebi-a-GCST90001400	rs2390504	A	G	0.0485	IgD+ AC	TRUE	reported	igd	0.00556840528795143	20.4664870220217
5.72704e-06	7	106139682	3657	-0.3853	0.08481	ebi-a-GCST90001400	rs146233710	G	C	0.0221	IgD+ AC	TRUE	reported	igd	0.00561222029292531	20.6284365005819
1.28399e-07	8	2044843	3657	-0.2314	0.04374	ebi-a-GCST90001400	rs150663332	T	C	0.0839	IgD+ AC	TRUE	reported	igd	0.00759509297275996	27.9725186956131
5.12495e-06	8	102068804	3657	0.1185	0.02595	ebi-a-GCST90001400	rs3019260	A	C	0.3173	IgD+ AC	TRUE	reported	igd	0.0056697987860998	20.8412804296757
2.713e-06	10	102955294	3657	0.1309	0.02785	ebi-a-GCST90001400	rs701839	G	A	0.7123	IgD+ AC	TRUE	reported	igd	0.00600465808412205	22.0796057808121
1.15199e-06	10	125485345	3657	0.8269	0.1697	ebi-a-GCST90001400	rs189761842	T	C	0.0055	IgD+ AC	TRUE	reported	igd	0.00645069875716856	23.7303814998996
8.4349e-06	13	100023905	3657	-0.9845	0.2207	ebi-a-GCST90001400	rs116906133	G	A	0.0037	IgD+ AC	TRUE	reported	igd	0.00541184187027961	19.8879122722192
1.52901e-07	13	108960188	3657	0.1284	0.02442	ebi-a-GCST90001400	rs4145212	A	T	0.5405	IgD+ AC	TRUE	reported	igd	0.0075031375889592	27.631289252669
6.85993e-07	14	22954777	3657	-0.1332	0.02679	ebi-a-GCST90001400	rs3811215	T	G	0.3033	IgD+ AC	TRUE	reported	igd	0.00671447665188753	24.7073088107899
3.46801e-06	15	25171150	3657	0.1525	0.03281	ebi-a-GCST90001400	rs11638959	A	G	0.1557	IgD+ AC	TRUE	reported	igd	0.00587278671471426	21.5918397116857
5.75705e-06	16	84305239	3657	1.831	0.4032	ebi-a-GCST90001400	rs143176410	C	G	0.001	IgD+ AC	TRUE	reported	igd	0.00560749023189947	20.6109525124764
7.76998e-07	17	2716535	3657	-0.1212	0.02449	ebi-a-GCST90001400	rs11653761	T	G	0.5919	IgD+ AC	TRUE	reported	igd	0.0066527895517526	24.478798103921
5.11505e-09	17	38038391	3657	-0.1669	0.0285	ebi-a-GCST90001400	rs62067029	T	A	0.4148	IgD+ AC	TRUE	reported	igd	0.00929061090244039	34.2756243375783
9.09704e-06	17	74280991	3657	0.2021	0.04547	ebi-a-GCST90001400	rs67017503	A	C	0.0759	IgD+ AC	TRUE	reported	igd	0.00537301429959323	19.7444545013869
3.43202e-06	19	14885525	3657	0.1175	0.02527	ebi-a-GCST90001400	rs12461001	A	G	0.6292	IgD+ AC	TRUE	reported	igd	0.0058773325624842	21.6086517484322
8.14798e-06	20	56359017	3657	0.522	0.1168	ebi-a-GCST90001400	rs77110486	T	C	0.0107	IgD+ AC	TRUE	reported	igd	0.00543206320195368	19.9626292669962
4.44601e-06	1	29035758	3656	-0.1238	0.02692	ebi-a-GCST90001401	rs61786059	T	G	0.3135	IgD- CD27- AC	TRUE	reported	igd	0.00575148435117388	21.1374957954801
3.211e-06	1	217233446	3656	0.2278	0.04884	ebi-a-GCST90001401	rs7518494	A	G	0.9334	IgD- CD27- AC	TRUE	reported	igd	0.00591525337288548	21.7429508881009
4.89396e-06	1	113524501	3656	-0.3205	0.07004	ebi-a-GCST90001401	rs185621536	T	C	0.0312	IgD- CD27- AC	TRUE	reported	igd	0.00569478487773946	20.9279239681966
7.36207e-06	1	10083709	3656	-0.1387	0.0309	ebi-a-GCST90001401	rs12129123	T	C	0.2221	IgD- CD27- AC	TRUE	reported	igd	0.00548078736975815	20.1371645663141
4.17503e-06	1	41379583	3656	0.2313	0.05018	ebi-a-GCST90001401	rs72953104	G	C	0.0643	IgD- CD27- AC	TRUE	reported	igd	0.0057778623821473	21.2350020639765
8.20994e-06	1	160254955	3656	-0.2567	0.05748	ebi-a-GCST90001401	rs113442137	A	G	0.0472	IgD- CD27- AC	TRUE	reported	igd	0.00542561907723956	19.9333629424876
1.243e-06	2	64865804	3656	-0.1216	0.02504	ebi-a-GCST90001401	rs11688492	C	T	0.5196	IgD- CD27- AC	TRUE	reported	igd	0.00640914209971262	23.5700691548635
6.15404e-06	2	56616595	3656	-0.1375	0.03037	ebi-a-GCST90001401	rs7606024	A	T	0.7882	IgD- CD27- AC	TRUE	reported	igd	0.00557546962759637	20.4869906131617
1.033e-06	2	66709035	3656	-0.2787	0.05695	ebi-a-GCST90001401	rs114551034	A	G	0.0509	IgD- CD27- AC	TRUE	reported	igd	0.00650795717737703	23.935849006474
2.01999e-07	3	32533246	3656	-0.2808	0.05393	ebi-a-GCST90001401	rs35574803	C	T	0.0562	IgD- CD27- AC	TRUE	reported	igd	0.00736069204667287	27.0954097052615
9.95612e-06	3	60476875	3656	-0.263	0.05944	ebi-a-GCST90001401	rs13099360	G	A	0.0466	IgD- CD27- AC	TRUE	reported	igd	0.00532633317247461	19.5666398551566
8.37298e-06	4	38152090	3656	0.173	0.03878	ebi-a-GCST90001401	rs59951351	T	A	0.1171	IgD- CD27- AC	TRUE	reported	igd	0.0054139318075003	19.8901909621131
5.96499e-06	5	22936562	3656	0.6631	0.1462	ebi-a-GCST90001401	rs74356874	A	G	0.0066	IgD- CD27- AC	TRUE	reported	igd	0.00559526047669797	20.5601210143622
1.617e-06	8	96356983	3656	0.3826	0.07964	ebi-a-GCST90001401	rs144306835	A	G	0.0234	IgD- CD27- AC	TRUE	reported	igd	0.0062731872303029	23.0669293058908
5.767e-07	9	4162626	3656	0.2796	0.05583	ebi-a-GCST90001401	rs112432445	A	G	0.0528	IgD- CD27- AC	TRUE	reported	igd	0.00681339776652243	25.0669465162805
9.2841e-06	9	25294308	3656	-0.3304	0.07442	ebi-a-GCST90001401	rs78763642	A	G	0.0279	IgD- CD27- AC	TRUE	reported	igd	0.00536240276565276	19.6999
6.19099e-06	10	28340929	3656	0.6463	0.1428	ebi-a-GCST90001401	rs117493606	G	T	0.009	IgD- CD27- AC	TRUE	reported	igd	0.00557159105779849	20.4726590090599
8.64908e-06	12	77551907	3656	-0.1795	0.0403	ebi-a-GCST90001401	rs117833074	C	T	0.1146	IgD- CD27- AC	TRUE	reported	igd	0.00539712327085833	19.8281031486368
6.49995e-06	12	6649099	3656	-0.1467	0.03249	ebi-a-GCST90001401	rs1047792	T	G	0.176	IgD- CD27- AC	TRUE	reported	igd	0.00554548508766066	20.3761984147643
3.12903e-08	12	6553016	3656	0.1359	0.02451	ebi-a-GCST90001401	rs2250246	G	A	0.5341	IgD- CD27- AC	TRUE	reported	igd	0.00833891172036783	30.7266099137611
8.19691e-06	13	47527957	3656	-0.1109	0.02482	ebi-a-GCST90001401	rs11843493	C	A	0.4944	IgD- CD27- AC	TRUE	reported	igd	0.00543110530344306	19.9536290392791
3.96798e-06	17	63135589	3656	-0.2897	0.0627	ebi-a-GCST90001401	rs421516	A	C	0.9583	IgD- CD27- AC	TRUE	reported	igd	0.00580533319270026	21.3365532871424
5.03999e-06	18	60852258	3656	-0.1204	0.02636	ebi-a-GCST90001401	rs11661511	C	T	0.6704	IgD- CD27- AC	TRUE	reported	igd	0.00567394075127041	20.8508861980412
5.325e-06	19	1930174	3656	-0.2296	0.05036	ebi-a-GCST90001401	rs72977632	A	T	0.0643	IgD- CD27- AC	TRUE	reported	igd	0.00565332513369549	20.7746961504153
3.38602e-06	19	16409903	3656	0.1135	0.0244	ebi-a-GCST90001401	rs406298	G	C	0.5327	IgD- CD27- AC	TRUE	reported	igd	0.00588359976384031	21.6259117463159
1.95101e-06	20	47313887	3656	0.3825	0.08026	ebi-a-GCST90001401	rs77126700	C	T	0.0239	IgD- CD27- AC	TRUE	reported	igd	0.00617402981575236	22.7000557678893
1.6421e-27	20	44749251	3656	0.2841	0.02593	ebi-a-GCST90001401	rs4239702	C	T	0.6002	IgD- CD27- AC	TRUE	reported	igd	0.031790728772426	119.977494934709
9.356e-06	22	50710633	3656	-0.1107	0.02495	ebi-a-GCST90001401	rs909692	G	C	0.4683	IgD- CD27- AC	TRUE	reported	igd	0.00535569400155183	19.6750795873967
6.94592e-07	22	48376963	3656	-0.1733	0.03486	ebi-a-GCST90001401	rs9615714	G	A	0.1421	IgD- CD27- AC	TRUE	reported	igd	0.00671444763832634	24.7004414914826
2.36701e-06	1	233045963	3657	-0.5733	0.1213	ebi-a-GCST90001402	rs72757888	T	C	0.01	Sw mem %B cell	TRUE	reported	igd	0.00607117299628978	22.3256803692205
3.58501e-06	1	150958133	3657	0.1189	0.02561	ebi-a-GCST90001402	rs11204752	C	T	0.5387	Sw mem %B cell	TRUE	reported	igd	0.00585959121034994	21.5430392774232
7.13806e-06	2	136974257	3657	0.1327	0.02951	ebi-a-GCST90001402	rs1519529	G	C	0.2363	Sw mem %B cell	TRUE	reported	igd	0.00549899963313096	20.2099783224745
8.49298e-06	3	106834795	3657	-1.348	0.3023	ebi-a-GCST90001402	rs138919897	G	A	0.0019	Sw mem %B cell	TRUE	reported	igd	0.00540783662441529	19.8731134127927
1.75102e-06	4	164291862	3657	1.008	0.2105	ebi-a-GCST90001402	rs55658041	T	G	0.0037	Sw mem %B cell	TRUE	reported	igd	0.00623127942556092	22.9181356073072
4.40301e-07	5	144608340	3657	-0.1414	0.02795	ebi-a-GCST90001402	rs17405603	T	A	0.2841	Sw mem %B cell	TRUE	reported	igd	0.00694994509887811	25.5798277347951
6.85394e-06	5	165597506	3657	-0.1286	0.02855	ebi-a-GCST90001402	rs830682	C	T	0.7383	Sw mem %B cell	TRUE	reported	igd	0.00551749437830294	20.2783275107392
1.096e-06	6	31313054	3657	-0.1543	0.0316	ebi-a-GCST90001402	rs9265880	C	T	0.4717	Sw mem %B cell	TRUE	reported	igd	0.00647754462993667	23.8297841125292
2.24698e-06	8	119323401	3657	0.1522	0.03212	ebi-a-GCST90001402	rs2450220	T	C	0.816	Sw mem %B cell	TRUE	reported	igd	0.00610231958477991	22.4409197464397
1.11199e-06	9	2570753	3657	-0.4624	0.09477	ebi-a-GCST90001402	rs140191306	T	C	0.0179	Sw mem %B cell	TRUE	reported	igd	0.00646771557593795	23.7933893046633
6.11406e-06	11	90592716	3657	-0.1181	0.02607	ebi-a-GCST90001402	rs2105800	A	G	0.4881	Sw mem %B cell	TRUE	reported	igd	0.00558036317709612	20.5106844806994
7.305e-07	12	110228055	3657	-0.407	0.08203	ebi-a-GCST90001402	rs11068290	T	C	0.0231	Sw mem %B cell	TRUE	reported	igd	0.00668659059838653	24.6040055492913
3.74197e-06	17	51764168	3657	0.1985	0.04285	ebi-a-GCST90001402	rs114917376	G	A	0.0958	Sw mem %B cell	TRUE	reported	igd	0.00583382493240933	21.4477525615941
5.427e-07	17	77637123	3657	0.1769	0.03524	ebi-a-GCST90001402	rs73426855	C	T	0.1471	Sw mem %B cell	TRUE	reported	igd	0.00684347376645737	25.1852512224441
5.51099e-06	1	165680636	3656	-0.2707	0.05949	ebi-a-GCST90001403	rs142587763	T	C	0.0435	Sw mem AC	TRUE	reported	igd	0.00563157293243563	20.694309005571
2.19599e-06	2	36720835	3656	0.3537	0.07458	ebi-a-GCST90001403	rs115414430	G	C	0.0286	Sw mem AC	TRUE	reported	igd	0.00611442415551511	22.4795554008001
1.34999e-06	2	136967396	3656	0.1511	0.03122	ebi-a-GCST90001403	rs1519526	C	T	0.1957	Sw mem AC	TRUE	reported	igd	0.00636624401957607	23.4112976813856
3.01502e-06	2	238554657	3656	0.1458	0.03118	ebi-a-GCST90001403	rs7595246	C	T	0.1893	Sw mem AC	TRUE	reported	igd	0.00594520676055154	21.8537103294491
6.65794e-06	3	186485863	3656	0.1794	0.03978	ebi-a-GCST90001403	rs73185679	C	T	0.1041	Sw mem AC	TRUE	reported	igd	0.00553222515926325	20.3272054091298
5.91099e-06	3	8492010	3656	0.3583	0.07898	ebi-a-GCST90001403	rs141352577	T	C	0.0235	Sw mem AC	TRUE	reported	igd	0.0055977726882328	20.5694042521385
4.61403e-06	3	104146883	3656	-1.838	0.4006	ebi-a-GCST90001403	rs115218350	A	T	8e-04	Sw mem AC	TRUE	reported	igd	0.00572492091110706	21.0393093914757
1.88499e-06	4	94935625	3656	0.481	0.1008	ebi-a-GCST90001403	rs80076964	C	G	0.0141	Sw mem AC	TRUE	reported	igd	0.00618965459972856	22.7578612077125
7.07001e-06	4	25771115	3656	0.1212	0.02695	ebi-a-GCST90001403	rs4697617	A	G	0.7103	Sw mem AC	TRUE	reported	igd	0.00550155705243395	20.2138973792778
9.50101e-06	5	11308990	3656	0.1223	0.02758	ebi-a-GCST90001403	rs452973	T	G	0.2705	Sw mem AC	TRUE	reported	igd	0.00534969011136146	19.6529046164007
4.53503e-06	6	167859623	3656	-0.1251	0.02725	ebi-a-GCST90001403	rs4076316	A	T	0.3005	Sw mem AC	TRUE	reported	igd	0.00573164175272526	21.0641511325753
8.86605e-06	6	50598963	3656	0.1297	0.02914	ebi-a-GCST90001403	rs1161387	G	C	0.286	Sw mem AC	TRUE	reported	igd	0.00538949054164842	19.7999098661323
3.37202e-06	7	40554169	3656	-0.1161	0.02496	ebi-a-GCST90001403	rs60508745	C	T	0.5137	Sw mem AC	TRUE	reported	igd	0.00588310426552992	21.624079701778
6.82606e-07	8	144986103	3656	-0.1238	0.02489	ebi-a-GCST90001403	rs11777835	C	T	0.5715	Sw mem AC	TRUE	reported	igd	0.00672134844400086	24.7259992711064
2.146e-06	8	118851954	3656	-0.2543	0.05357	ebi-a-GCST90001403	rs62521107	T	C	0.058	Sw mem AC	TRUE	reported	igd	0.00612596603947389	22.5222504496245
1.02301e-06	10	53764740	3656	-0.1356	0.02771	ebi-a-GCST90001403	rs2454536	C	T	0.283	Sw mem AC	TRUE	reported	igd	0.00650735942127238	23.9336360976748
7.87209e-07	13	42337460	3656	0.7964	0.161	ebi-a-GCST90001403	rs192544457	A	G	0.006	Sw mem AC	TRUE	reported	igd	0.00664825429675619	24.4553062955047
1.77599e-06	13	47809629	3656	0.16	0.03344	ebi-a-GCST90001403	rs73178168	T	C	0.1703	Sw mem AC	TRUE	reported	igd	0.00622286302776537	22.880725121864
7.42694e-08	13	108957063	3656	0.1323	0.02454	ebi-a-GCST90001403	rs9520836	G	A	0.5044	Sw mem AC	TRUE	reported	igd	0.00788724655352904	29.0491
2.65497e-07	17	2716535	3656	-0.1273	0.02469	ebi-a-GCST90001403	rs11653761	T	G	0.592	Sw mem AC	TRUE	reported	igd	0.0072187500849207	26.5691085650102
3.03103e-06	17	63135589	3656	-0.2923	0.06252	ebi-a-GCST90001403	rs421516	A	C	0.9583	Sw mem AC	TRUE	reported	igd	0.00594325931290866	21.8465089974217
7.27998e-06	18	46442174	3656	0.9179	0.2043	ebi-a-GCST90001403	rs117605782	A	G	0.0034	Sw mem AC	TRUE	reported	igd	0.00549106404498364	20.1751309565687
5.05406e-06	21	14412199	3656	-0.7487	0.1638	ebi-a-GCST90001403	rs149462070	C	A	0.0056	Sw mem AC	TRUE	reported	igd	0.00568207488542542	20.8809487457968
9.03192e-07	21	42362418	3656	-0.5466	0.1111	ebi-a-GCST90001403	rs77741094	G	C	0.0126	Sw mem AC	TRUE	reported	igd	0.00657717028471458	24.192095753663
6.51703e-06	22	32570873	3656	-0.1828	0.04049	ebi-a-GCST90001403	rs5994482	G	C	0.103	Sw mem AC	TRUE	reported	igd	0.0055441649453369	20.3713206722222
2.52e-06	1	242186219	3658	-0.9069	0.1924	ebi-a-GCST90001404	rs187723151	A	G	0.004	PB/PC %B cell	TRUE	reported	igd	0.00603719357079064	22.2060418680088
3.14702e-07	1	213100225	3658	-0.1287	0.02511	ebi-a-GCST90001404	rs2792563	A	G	0.5671	PB/PC %B cell	TRUE	reported	igd	0.00713037208017296	26.2558543358095
6.01395e-06	2	235278654	3658	-1.507	0.3325	ebi-a-GCST90001404	rs150152228	G	A	0.0012	PB/PC %B cell	TRUE	reported	igd	0.00558428382741845	20.5307914396424
4.44795e-06	4	143873369	3658	0.4869	0.1059	ebi-a-GCST90001404	rs79423067	T	A	0.0149	PB/PC %B cell	TRUE	reported	igd	0.00574567973254957	21.1275975110177
3.46897e-06	4	144419847	3658	0.3286	0.07069	ebi-a-GCST90001404	rs78804535	T	C	0.0316	PB/PC %B cell	TRUE	reported	igd	0.00587242628028352	21.5964138288449
4.75499e-06	5	148927495	3658	0.1711	0.03733	ebi-a-GCST90001404	rs140642786	A	G	0.1223	PB/PC %B cell	TRUE	reported	igd	0.00571022618017281	20.9964815734842
3.15798e-06	5	163177849	3658	-0.1749	0.03747	ebi-a-GCST90001404	rs2019885	C	T	0.1211	PB/PC %B cell	TRUE	reported	igd	0.00592092369688844	21.7758300640699
5.951e-06	5	148172599	3658	0.1159	0.02556	ebi-a-GCST90001404	rs193552	T	A	0.6506	PB/PC %B cell	TRUE	reported	igd	0.00558942593262483	20.5498028104152
1.31299e-06	5	60527506	3658	-0.2427	0.05008	ebi-a-GCST90001404	rs34629	A	G	0.0633	PB/PC %B cell	TRUE	reported	igd	0.00637951623725746	23.4732594029155
4.853e-06	6	5266557	3658	0.5	0.1092	ebi-a-GCST90001404	rs61294310	G	A	0.0124	PB/PC %B cell	TRUE	reported	igd	0.00569861184587239	20.9535309481836
8.67301e-06	6	145631063	3658	0.2127	0.04774	ebi-a-GCST90001404	rs11754551	C	T	0.0681	PB/PC %B cell	TRUE	reported	igd	0.00539729412748257	19.8395874187431
3.54103e-06	7	71338898	3658	0.5592	0.1204	ebi-a-GCST90001404	rs78370279	G	A	0.0104	PB/PC %B cell	TRUE	reported	igd	0.00586251678758423	21.5597558057554
4.69397e-06	8	24549984	3658	0.3429	0.07479	ebi-a-GCST90001404	rs74326785	C	T	0.0279	PB/PC %B cell	TRUE	reported	igd	0.00571367677094631	21.0092422942515
3.708e-08	8	16074805	3658	0.3534	0.06406	ebi-a-GCST90001404	rs138542577	C	G	0.0376	PB/PC %B cell	TRUE	reported	igd	0.00825120169844841	30.4173732916942
3.09599e-06	8	118447297	3658	-0.1199	0.02567	ebi-a-GCST90001404	rs4458909	A	G	0.3324	PB/PC %B cell	TRUE	reported	igd	0.00592871340856871	21.8046497410159
6.48993e-06	9	92219945	3658	-0.2223	0.04922	ebi-a-GCST90001404	rs3138500	T	C	0.0678	PB/PC %B cell	TRUE	reported	igd	0.00554545191499806	20.3872285970982
3.77798e-07	10	130483163	3658	-0.1669	0.0328	ebi-a-GCST90001404	rs12412378	A	C	0.1607	PB/PC %B cell	TRUE	reported	igd	0.0070284263886155	25.877807139356
4.23e-06	10	73504848	3658	-0.257	0.05578	ebi-a-GCST90001404	rs185836310	C	T	0.051	PB/PC %B cell	TRUE	reported	igd	0.00576969059402449	21.2164008803519
6.24698e-06	11	129797755	3658	-0.4648	0.1027	ebi-a-GCST90001404	rs76195952	T	C	0.0142	PB/PC %B cell	TRUE	reported	igd	0.00556829980936561	20.4716966475808
7.60694e-07	11	117526440	3658	1.708	0.3449	ebi-a-GCST90001404	rs55728331	A	G	0.0015	PB/PC %B cell	TRUE	reported	igd	0.0066595329354104	24.5104807657829
3.01599e-06	12	6409619	3658	0.1576	0.0337	ebi-a-GCST90001404	rs10849436	A	G	0.1595	PB/PC %B cell	TRUE	reported	igd	0.00594319698819852	21.8582359911638
4.51898e-06	15	34006114	3658	0.2879	0.06268	ebi-a-GCST90001404	rs62012610	C	G	0.0381	PB/PC %B cell	TRUE	reported	igd	0.00573434857901939	21.0856911077362
5.427e-06	16	82103595	3658	-0.2036	0.0447	ebi-a-GCST90001404	rs8191161	C	G	0.0832	PB/PC %B cell	TRUE	reported	igd	0.00563950081326679	20.7349497392208
4.57499e-07	16	59861376	3658	-0.1407	0.02784	ebi-a-GCST90001404	rs12709039	A	C	0.7365	PB/PC %B cell	TRUE	reported	igd	0.00693400487652639	25.5277312414957
7.45504e-06	17	52836239	3658	0.4702	0.1048	ebi-a-GCST90001404	rs80148662	A	G	0.0137	PB/PC %B cell	TRUE	reported	igd	0.00547287608811824	20.1189434627558
1.79999e-06	19	56065534	3658	0.154	0.03221	ebi-a-GCST90001404	rs186329	C	T	0.1706	PB/PC %B cell	TRUE	reported	igd	0.00621027444963069	22.8466473380732
7.73891e-06	21	16916284	3658	-0.1288	0.02877	ebi-a-GCST90001404	rs8132059	T	C	0.2243	PB/PC %B cell	TRUE	reported	igd	0.00544923149981962	20.0315468996965
6.51793e-07	22	19729361	3658	0.1338	0.02685	ebi-a-GCST90001404	rs11089305	G	A	0.2881	PB/PC %B cell	TRUE	reported	igd	0.00674282142616287	24.8191059333168
1.911e-06	1	102294391	3657	1.467	0.3075	ebi-a-GCST90001405	rs80297308	T	C	0.0015	PB/PC AC	TRUE	reported	igd	0.00618515385761308	22.7474337270434
5.95498e-06	1	199586940	3657	0.1124	0.02479	ebi-a-GCST90001405	rs10800645	A	G	0.5844	PB/PC AC	TRUE	reported	igd	0.00559010602846629	20.5466957417755
2.89701e-06	2	121699864	3657	2.692	0.5745	ebi-a-GCST90001405	rs74458303	A	G	4e-04	PB/PC AC	TRUE	reported	igd	0.00596822724540555	21.9448423881946
3.02998e-06	2	187165335	3657	2.566	0.5486	ebi-a-GCST90001405	rs148362575	T	A	8e-04	PB/PC AC	TRUE	reported	igd	0.0059468412725373	21.8657369178815
7.01601e-06	3	188082431	3657	0.7633	0.1696	ebi-a-GCST90001405	rs148389014	T	C	0.0051	PB/PC AC	TRUE	reported	igd	0.00550826778688391	20.2442293977224
5.67806e-06	3	117331256	3657	1.671	0.3677	ebi-a-GCST90001405	rs116540222	T	C	0.0011	PB/PC AC	TRUE	reported	igd	0.00561558478641828	20.6408729665683
7.45401e-06	3	957228	3657	-0.2902	0.06467	ebi-a-GCST90001405	rs149048155	C	A	0.036	PB/PC AC	TRUE	reported	igd	0.00547620017262661	20.1257241248772
3.53403e-06	4	168102710	3657	0.3653	0.07865	ebi-a-GCST90001405	rs62353585	C	T	0.0227	PB/PC AC	TRUE	reported	igd	0.00586438619004303	21.5607722194577
4.06097e-06	5	179574693	3657	-0.1773	0.03843	ebi-a-GCST90001405	rs76709581	C	T	0.1061	PB/PC AC	TRUE	reported	igd	0.00578670453987675	21.2735086020561
7.09807e-06	5	1297918	3657	0.1236	0.02749	ebi-a-GCST90001405	rs7449190	C	T	0.7401	PB/PC AC	TRUE	reported	igd	0.00549753956252944	20.2045825931956
1.736e-06	6	5266557	3657	0.5137	0.1072	ebi-a-GCST90001405	rs61294310	G	A	0.0124	PB/PC AC	TRUE	reported	igd	0.00624002174067292	22.9504910251154
8.53591e-06	6	8860293	3657	-0.1344	0.03016	ebi-a-GCST90001405	rs4506076	C	A	0.8043	PB/PC AC	TRUE	reported	igd	0.00540081129623312	19.847156032229
5.432e-06	8	39638049	3657	0.4466	0.09807	ebi-a-GCST90001405	rs149559870	T	C	0.0157	PB/PC AC	TRUE	reported	igd	0.00563876908234286	20.7265733569915
2.10199e-06	8	24520468	3657	0.4919	0.1035	ebi-a-GCST90001405	rs74565954	T	C	0.0135	PB/PC AC	TRUE	reported	igd	0.00613866284725193	22.5753954480045
2.791e-06	8	118376967	3657	-0.1239	0.02639	ebi-a-GCST90001405	rs62519719	A	G	0.2815	PB/PC AC	TRUE	reported	igd	0.00599140958200173	22.0305963482746
7.18704e-07	10	130483163	3657	-0.16	0.03222	ebi-a-GCST90001405	rs12412378	A	C	0.1608	PB/PC AC	TRUE	reported	igd	0.00669800152462151	24.6462763691887
6.61698e-06	14	23098304	3657	0.1086	0.02407	ebi-a-GCST90001405	rs1681588	C	T	0.5559	PB/PC AC	TRUE	reported	igd	0.00553568936082096	20.345571376811
1.34499e-06	16	65999760	3657	-0.3422	0.07069	ebi-a-GCST90001405	rs17765677	C	T	0.0304	PB/PC AC	TRUE	reported	igd	0.00636714922116042	23.4210557602842
6.561e-06	16	59859266	3657	-0.1228	0.02721	ebi-a-GCST90001405	rs7185719	G	C	0.732	PB/PC AC	TRUE	reported	igd	0.00553863321569491	20.356451320804
7.58298e-06	17	52797903	3657	0.3865	0.0862	ebi-a-GCST90001405	rs112471525	G	A	0.0189	PB/PC AC	TRUE	reported	igd	0.005467370948061	20.0930972312215
8.82104e-06	18	24475181	3657	0.1932	0.04342	ebi-a-GCST90001405	rs72883992	C	G	0.0807	PB/PC AC	TRUE	reported	igd	0.00538474031247731	19.7877778873891
7.79292e-06	19	3443405	3657	-0.1145	0.02557	ebi-a-GCST90001405	rs4806937	A	C	0.3229	PB/PC AC	TRUE	reported	igd	0.00545317946091646	20.0406562245567
4.30299e-06	20	53613034	3657	-0.1186	0.02577	ebi-a-GCST90001405	rs6014246	A	G	0.3112	PB/PC AC	TRUE	reported	igd	0.00575847490254752	21.1691276591452
1.19399e-06	22	21022887	3657	0.1172	0.02408	ebi-a-GCST90001405	rs4820558	G	C	0.466	PB/PC AC	TRUE	reported	igd	0.00643595744271364	23.6758009001338
8.85707e-06	22	35861208	3657	-0.1141	0.02564	ebi-a-GCST90001405	rs28652751	A	T	0.3179	PB/PC AC	TRUE	reported	igd	0.00538598156814864	19.7923639389486
6.601e-08	1	8009985	3657	-0.468	0.08646	ebi-a-GCST90001406	rs75766272	T	C	0.0201	Memory B cell %B cell	TRUE	reported	igd	0.00794823351879822	29.2835459728582
1.73201e-07	1	89814066	3657	-0.1354	0.02587	ebi-a-GCST90001406	rs4658141	C	T	0.3805	Memory B cell %B cell	TRUE	reported	igd	0.00743495743462759	27.3783261128442
7.993e-06	1	16668240	3657	-1.002	0.224	ebi-a-GCST90001406	rs149876490	T	C	0.0027	Memory B cell %B cell	TRUE	reported	igd	0.0054418258237195	19.9987028432681
6.03295e-08	1	150860471	3657	-0.138	0.02542	ebi-a-GCST90001406	rs7412746	T	C	0.5153	Memory B cell %B cell	TRUE	reported	igd	0.00799458935461569	29.4557103999161
5.44703e-09	2	73868977	3657	0.3572	0.06109	ebi-a-GCST90001406	rs72635970	G	T	0.0444	Memory B cell %B cell	TRUE	reported	igd	0.00926224793025857	34.1700072641544
9.69393e-06	2	183843344	3657	0.426	0.09616	ebi-a-GCST90001406	rs116391651	A	G	0.0161	Memory B cell %B cell	TRUE	reported	igd	0.00533802794287996	19.6151986095089
4.671e-07	2	138420154	3657	0.2178	0.04314	ebi-a-GCST90001406	rs72844588	A	G	0.0913	Memory B cell %B cell	TRUE	reported	igd	0.00692171945029435	25.4752168951092
4.11604e-06	3	16416145	3657	-0.1745	0.03783	ebi-a-GCST90001406	rs55710170	A	G	0.1181	Memory B cell %B cell	TRUE	reported	igd	0.0057846049305171	21.2657449541529
6.30304e-06	4	47914545	3657	0.1306	0.02887	ebi-a-GCST90001406	rs60515154	T	C	0.7517	Memory B cell %B cell	TRUE	reported	igd	0.00556473315616709	20.4529146983529
3.09899e-06	4	11590243	3657	-0.2768	0.05925	ebi-a-GCST90001406	rs35698683	G	A	0.0447	Memory B cell %B cell	TRUE	reported	igd	0.00593261719107758	21.8131247522851
7.26993e-07	4	36385921	3657	-0.6233	0.1256	ebi-a-GCST90001406	rs77312528	G	T	0.0107	Memory B cell %B cell	TRUE	reported	igd	0.00668921516198131	24.6137279391653
2.13e-07	5	58050530	3657	-0.1351	0.02599	ebi-a-GCST90001406	rs895377	A	G	0.3683	Memory B cell %B cell	TRUE	reported	igd	0.0073345937820484	27.0060184483762
2.43703e-06	5	40183220	3657	0.1701	0.03602	ebi-a-GCST90001406	rs690488	A	C	0.8588	Memory B cell %B cell	TRUE	reported	igd	0.00606116226423333	22.2886431586067
8.60994e-07	5	119742816	3657	0.9926	0.2014	ebi-a-GCST90001406	rs115405874	G	A	0.0037	Memory B cell %B cell	TRUE	reported	igd	0.00659826212313949	24.2768329675142
1.28301e-06	6	37585447	3657	0.1256	0.0259	ebi-a-GCST90001406	rs62398379	C	T	0.4032	Memory B cell %B cell	TRUE	reported	igd	0.00638955976160224	23.5040212772451
4.79899e-06	6	32560667	3657	-0.1488	0.03249	ebi-a-GCST90001406	rs9270558	A	G	0.5249	Memory B cell %B cell	TRUE	reported	igd	0.005702924752688	20.9637446292297
2.74998e-07	6	129409652	3657	0.3141	0.06101	ebi-a-GCST90001406	rs9492229	C	T	0.9556	Memory B cell %B cell	TRUE	reported	igd	0.0071956911721631	26.4908713634692
7.96196e-06	8	12933368	3657	0.115	0.02571	ebi-a-GCST90001406	rs633090	T	A	0.3414	Memory B cell %B cell	TRUE	reported	igd	0.00544122918468776	19.9964981996291
8.96396e-06	9	2570753	3657	-0.4176	0.09392	ebi-a-GCST90001406	rs140191306	T	C	0.0179	Memory B cell %B cell	TRUE	reported	igd	0.00537697922746735	19.7591033647387
1.48898e-06	10	26959594	3657	-1.082	0.2244	ebi-a-GCST90001406	rs145123647	T	C	0.003	Memory B cell %B cell	TRUE	reported	igd	0.00631730120579091	23.2365280538588
6.93202e-06	11	132156175	3657	-0.1775	0.03942	ebi-a-GCST90001406	rs10750504	A	C	0.1135	Memory B cell %B cell	TRUE	reported	igd	0.0055136266038263	20.2640335514754
6.71506e-06	11	111318165	3657	0.1294	0.0287	ebi-a-GCST90001406	rs61896866	A	G	0.2428	Memory B cell %B cell	TRUE	reported	igd	0.00552805473847688	20.317355522603
3.63203e-06	12	2866164	3657	-0.4739	0.1022	ebi-a-GCST90001406	rs112570989	T	C	0.0149	Memory B cell %B cell	TRUE	reported	igd	0.00584521744229546	21.4898827893028
1.754e-06	13	98901269	3657	0.3691	0.07708	ebi-a-GCST90001406	rs9584780	C	T	0.0257	Memory B cell %B cell	TRUE	reported	igd	0.00623110567995316	22.9174925784044
1.14301e-06	13	50147180	3657	0.4292	0.08807	ebi-a-GCST90001406	rs76477280	G	A	0.0206	Memory B cell %B cell	TRUE	reported	igd	0.0064524866444974	23.7370013699581
2.26199e-08	14	65713895	3657	0.2839	0.05066	ebi-a-GCST90001406	rs116844769	A	G	0.0662	Memory B cell %B cell	TRUE	reported	igd	0.00851455192458244	31.3879415424175
2.73401e-06	14	96205838	3657	0.2733	0.05819	ebi-a-GCST90001406	rs77762131	C	G	0.045	Memory B cell %B cell	TRUE	reported	igd	0.00599578175256061	22.0467699264369
6.44896e-06	18	54422995	3657	0.4209	0.09317	ebi-a-GCST90001406	rs72914692	A	G	0.018	Memory B cell %B cell	TRUE	reported	igd	0.00554962726367452	20.3970838614272
8.72509e-06	19	53070617	3657	0.1104	0.02479	ebi-a-GCST90001406	rs329966	G	A	0.5425	Memory B cell %B cell	TRUE	reported	igd	0.00539400328097945	19.8220019354553
3.44897e-06	2	181050023	3656	0.538	0.1157	ebi-a-GCST90001407	rs16867231	A	G	0.0108	Memory B cell AC	TRUE	reported	igd	0.00587936920206312	21.6102698191617
8.09003e-06	4	120657899	3656	0.1198	0.0268	ebi-a-GCST90001407	rs10018308	G	A	0.3441	Memory B cell AC	TRUE	reported	igd	0.00543588980488225	19.9713031502243
1.67699e-06	5	148410250	3656	2.504	0.522	ebi-a-GCST90001407	rs17708396	A	C	5e-04	Memory B cell AC	TRUE	reported	igd	0.00625455773546564	22.9979962608047
5.39399e-06	6	130514590	3656	-0.1641	0.03601	ebi-a-GCST90001407	rs12216018	T	C	0.1415	Memory B cell AC	TRUE	reported	igd	0.00564813184971945	20.7555035998139
7.27394e-06	7	81370578	3656	0.1371	0.03052	ebi-a-GCST90001407	rs74565175	A	G	0.2009	Memory B cell AC	TRUE	reported	igd	0.00548920142088773	20.168249576154
8.97408e-06	9	129171041	3656	0.1235	0.02777	ebi-a-GCST90001407	rs77643931	G	T	0.2798	Memory B cell AC	TRUE	reported	igd	0.00538062695217575	19.7671706544418
6.26801e-06	10	85447519	3656	0.1259	0.02783	ebi-a-GCST90001407	rs12763172	C	T	0.7213	Memory B cell AC	TRUE	reported	igd	0.00556665796670232	20.4544310317878
2.84302e-06	10	53757050	3656	-0.1301	0.02775	ebi-a-GCST90001407	rs2879633	A	G	0.2884	Memory B cell AC	TRUE	reported	igd	0.00597611917214903	21.9680229783275
5.80805e-06	11	29448646	3656	0.305	0.06718	ebi-a-GCST90001407	rs36072728	T	C	0.0356	Memory B cell AC	TRUE	reported	igd	0.00560624253212757	20.6007027483336
2.68701e-06	13	46224092	3656	1.829	0.3891	ebi-a-GCST90001407	rs557577736	G	A	0.001	Memory B cell AC	TRUE	reported	igd	0.00600733624797273	22.0834694767611
9.13903e-11	13	108993494	3656	0.173	0.02661	ebi-a-GCST90001407	rs12874404	G	A	0.3256	Memory B cell AC	TRUE	reported	igd	0.0114288934291868	42.2439785187644
1.357e-06	14	104600920	3656	-0.2972	0.06141	ebi-a-GCST90001407	rs61997631	G	C	0.0432	Memory B cell AC	TRUE	reported	igd	0.0063656073086797	23.4089412333189
2.94503e-06	14	96205838	3656	0.2713	0.05795	ebi-a-GCST90001407	rs77762131	C	G	0.045	Memory B cell AC	TRUE	reported	igd	0.00595923776597618	21.9055954485602
1.89802e-06	15	24733764	3656	1.204	0.2523	ebi-a-GCST90001407	rs139196765	G	A	0.0025	Memory B cell AC	TRUE	reported	igd	0.00619035411746123	22.7604491855343
2.93799e-06	17	2716535	3656	-0.1161	0.02478	ebi-a-GCST90001407	rs11653761	T	G	0.592	Memory B cell AC	TRUE	reported	igd	0.00596837154968616	21.9393719660131
4.46303e-07	22	45164171	3656	0.6102	0.1207	ebi-a-GCST90001407	rs144295598	A	G	0.0103	Memory B cell AC	TRUE	reported	igd	0.00694221722415516	25.5441950881813
1.22101e-06	22	44688150	3656	-0.4235	0.08713	ebi-a-GCST90001407	rs9614226	G	T	0.9792	Memory B cell AC	TRUE	reported	igd	0.00642048510922689	23.6120534265384
1.28499e-07	1	89814066	3657	0.1371	0.0259	ebi-a-GCST90001408	rs4658141	C	T	0.3805	Naive-mature B cell %B cell	TRUE	reported	igd	0.0076038838963228	28.0051435007393
2.74802e-07	1	150860471	3657	0.1312	0.02547	ebi-a-GCST90001408	rs7412746	T	C	0.5153	Naive-mature B cell %B cell	TRUE	reported	igd	0.00720352464713389	26.5199194788805
9.55103e-08	1	8009985	3657	0.463	0.0866	ebi-a-GCST90001408	rs75766272	T	C	0.0201	Naive-mature B cell %B cell	TRUE	reported	igd	0.00775567959999126	28.5685776730275
6.30798e-06	1	16668240	3657	1.014	0.2243	ebi-a-GCST90001408	rs149876490	T	C	0.0027	Naive-mature B cell %B cell	TRUE	reported	igd	0.00555740593156111	20.4258333271452
8.50492e-07	2	138420154	3657	-0.2131	0.04321	ebi-a-GCST90001408	rs72844588	A	G	0.0913	Naive-mature B cell %B cell	TRUE	reported	igd	0.00660685182269751	24.3086470409693
3.61801e-06	2	169182294	3657	0.2616	0.05638	ebi-a-GCST90001408	rs13421263	T	C	0.0528	Naive-mature B cell %B cell	TRUE	reported	igd	0.00585263100078123	21.5172991197366
3.01301e-08	2	73868977	3657	-0.3399	0.06121	ebi-a-GCST90001408	rs72635970	G	T	0.0444	Naive-mature B cell %B cell	TRUE	reported	igd	0.00836153427944562	30.8191027756945
9.81002e-06	3	16416145	3657	0.1678	0.03789	ebi-a-GCST90001408	rs55710170	A	G	0.1181	Naive-mature B cell %B cell	TRUE	reported	igd	0.00533441542201625	19.6018527933101
6.16595e-06	4	11590243	3657	0.2687	0.05935	ebi-a-GCST90001408	rs35698683	G	A	0.0447	Naive-mature B cell %B cell	TRUE	reported	igd	0.0055736736871847	20.4859593794098
1.68101e-06	4	36385921	3657	0.6035	0.1258	ebi-a-GCST90001408	rs77312528	G	T	0.0107	Naive-mature B cell %B cell	TRUE	reported	igd	0.00625379712548142	23.0014750521978
5.36896e-07	5	119742816	3657	-1.013	0.2016	ebi-a-GCST90001408	rs115405874	G	A	0.0037	Naive-mature B cell %B cell	TRUE	reported	igd	0.00685685121293623	25.2348226072849
3.98502e-06	5	40183220	3657	-0.1667	0.03608	ebi-a-GCST90001408	rs690488	A	C	0.8588	Naive-mature B cell %B cell	TRUE	reported	igd	0.00580343918863992	21.3353888663306
4.65297e-07	5	58050530	3657	0.1314	0.02603	ebi-a-GCST90001408	rs895377	A	G	0.3683	Naive-mature B cell %B cell	TRUE	reported	igd	0.00691992998077676	25.4685849039841
1.46201e-06	6	37585447	3657	-0.1251	0.02593	ebi-a-GCST90001408	rs62398379	C	T	0.4032	Naive-mature B cell %B cell	TRUE	reported	igd	0.00632454356553056	23.2633367185704
8.684e-07	6	129409652	3657	-0.3012	0.06111	ebi-a-GCST90001408	rs9492229	C	T	0.9556	Naive-mature B cell %B cell	TRUE	reported	igd	0.00659910372645929	24.2799500289228
6.89001e-06	6	32561093	3657	0.1477	0.03279	ebi-a-GCST90001408	rs9270578	A	G	0.5261	Naive-mature B cell %B cell	TRUE	reported	igd	0.00551760108030762	20.2787218460896
6.45996e-06	8	12933368	3657	-0.1163	0.02575	ebi-a-GCST90001408	rs633090	T	A	0.3414	Naive-mature B cell %B cell	TRUE	reported	igd	0.00554707746416645	20.3876600612009
1.71902e-06	10	26959594	3657	1.077	0.2247	ebi-a-GCST90001408	rs145123647	T	C	0.003	Naive-mature B cell %B cell	TRUE	reported	igd	0.00624281668409865	22.9608352658591
5.65601e-06	11	111318165	3657	-0.1306	0.02874	ebi-a-GCST90001408	rs61896866	A	G	0.2428	Naive-mature B cell %B cell	TRUE	reported	igd	0.00561490576101115	20.6383630199141
4.91405e-06	11	132133144	3657	0.1801	0.03937	ebi-a-GCST90001408	rs2334904	A	G	0.114	Naive-mature B cell %B cell	TRUE	reported	igd	0.0056897547892774	20.9150552908178
2.19099e-06	12	2866164	3657	0.4852	0.1023	ebi-a-GCST90001408	rs112570989	T	C	0.0149	Naive-mature B cell %B cell	TRUE	reported	igd	0.0061136711334029	22.482921178793
1.76498e-06	13	50147180	3657	-0.4222	0.08821	ebi-a-GCST90001408	rs76477280	G	A	0.0206	Naive-mature B cell %B cell	TRUE	reported	igd	0.00622534992056565	22.8961907589902
5.199e-07	13	98901269	3657	-0.388	0.07717	ebi-a-GCST90001408	rs9584780	C	T	0.0257	Naive-mature B cell %B cell	TRUE	reported	igd	0.00686514499995705	25.2655566849901
9.30294e-06	13	102612226	3657	0.1119	0.02521	ebi-a-GCST90001408	rs2476213	T	C	0.5659	Naive-mature B cell %B cell	TRUE	reported	igd	0.00535865784736419	19.6914139821774
3.10099e-06	14	96205838	3657	-0.2722	0.05828	ebi-a-GCST90001408	rs77762131	C	G	0.045	Naive-mature B cell %B cell	TRUE	reported	igd	0.00592965347236242	21.8021627113108
4.08e-06	14	63009549	3657	-0.1154	0.025	ebi-a-GCST90001408	rs974368	A	G	0.5141	Naive-mature B cell %B cell	TRUE	reported	igd	0.00579273381980171	21.2958030298058
1.41599e-07	14	65713895	3657	-0.2677	0.05076	ebi-a-GCST90001408	rs116844769	A	G	0.0662	Naive-mature B cell %B cell	TRUE	reported	igd	0.00754810651099406	27.7981527151864
5.72203e-06	18	54422995	3657	-0.4239	0.0933	ebi-a-GCST90001408	rs72914692	A	G	0.018	Naive-mature B cell %B cell	TRUE	reported	igd	0.00561298690472578	20.6312701861555
6.418e-06	22	44674143	3657	-2.179	0.4823	ebi-a-GCST90001408	rs9614418	G	C	5e-04	Naive-mature B cell %B cell	TRUE	reported	igd	0.00555057121285978	20.4005726140801
4.36697e-06	2	132741527	3656	-0.1159	0.02519	ebi-a-GCST90001409	rs139077655	T	C	0.382	Naive-mature B cell AC	TRUE	reported	igd	0.00575700873046192	21.157916209444
6.00897e-06	4	152777207	3656	-0.2134	0.04708	ebi-a-GCST90001409	rs76981518	T	C	0.0744	Naive-mature B cell AC	TRUE	reported	igd	0.00558825198693866	20.5342231737247
5.91398e-06	5	146138788	3656	2.627	0.579	ebi-a-GCST90001409	rs115150472	T	C	4e-04	Naive-mature B cell AC	TRUE	reported	igd	0.00559910148311552	20.5743144941021
7.40491e-06	5	58278611	3656	0.233	0.05192	ebi-a-GCST90001409	rs10042327	A	G	0.0613	Naive-mature B cell AC	TRUE	reported	igd	0.00547835946281749	20.1281949644883
2.36499e-07	5	158285953	3656	-0.2366	0.0457	ebi-a-GCST90001409	rs17056318	C	T	0.081	Naive-mature B cell AC	TRUE	reported	igd	0.00727810794748852	26.7891809912018
7.29794e-06	6	67039330	3656	0.1232	0.02743	ebi-a-GCST90001409	rs9354413	C	T	0.2964	Naive-mature B cell AC	TRUE	reported	igd	0.00548749153379635	20.1619324983817
3.71304e-06	7	67653879	3656	0.1584	0.03419	ebi-a-GCST90001409	rs35607968	T	C	0.1536	Naive-mature B cell AC	TRUE	reported	igd	0.00583665084683339	21.4523319658643
3.51002e-06	7	21321670	3656	-0.2668	0.05743	ebi-a-GCST90001409	rs2390504	A	G	0.0486	Naive-mature B cell AC	TRUE	reported	igd	0.00586856121634366	21.5703093654866
3.298e-06	7	12847391	3656	-0.4624	0.09926	ebi-a-GCST90001409	rs143397127	C	T	0.0157	Naive-mature B cell AC	TRUE	reported	igd	0.00590079664086704	21.6894962322374
1.74e-07	8	130617819	3656	-0.1445	0.02761	ebi-a-GCST90001409	rs2395904	G	T	0.2657	Naive-mature B cell AC	TRUE	reported	igd	0.00743626906770629	27.3757002463475
4.59505e-07	8	70193536	3656	0.1251	0.02477	ebi-a-GCST90001409	rs283340	C	T	0.5621	Naive-mature B cell AC	TRUE	reported	igd	0.00692846381758692	25.4932357509563
3.91796e-06	10	125485345	3656	0.7902	0.1709	ebi-a-GCST90001409	rs189761842	T	C	0.0055	Naive-mature B cell AC	TRUE	reported	igd	0.00581368529341524	21.3674295732071
8.12905e-06	10	33779474	3656	-0.4129	0.09241	ebi-a-GCST90001409	rs117344365	A	G	0.0178	Naive-mature B cell AC	TRUE	reported	igd	0.00543100937617391	19.9532746824251
9.06797e-07	11	119980729	3656	0.138	0.02805	ebi-a-GCST90001409	rs12799241	A	G	0.2619	Naive-mature B cell AC	TRUE	reported	igd	0.00657688902332763	24.1910543711958
8.96004e-06	12	6499533	3656	0.1183	0.0266	ebi-a-GCST90001409	rs2286599	A	G	0.32	Naive-mature B cell AC	TRUE	reported	igd	0.0053809234479283	19.7682658037181
2.84499e-06	12	67638132	3656	0.1702	0.0363	ebi-a-GCST90001409	rs58114937	G	A	0.1302	Naive-mature B cell AC	TRUE	reported	igd	0.00597717582001816	21.9719305382789
3.62602e-06	13	71534535	3656	-0.1163	0.02507	ebi-a-GCST90001409	rs9564767	G	A	0.6075	Naive-mature B cell AC	TRUE	reported	igd	0.00585188345938075	21.5086482635846
5.33495e-06	14	22954777	3656	-0.1229	0.02697	ebi-a-GCST90001409	rs3811215	T	G	0.3032	Naive-mature B cell AC	TRUE	reported	igd	0.00564775623724569	20.754115476024
5.33703e-06	15	60878804	3656	-0.1886	0.04138	ebi-a-GCST90001409	rs76263497	A	G	0.0989	Naive-mature B cell AC	TRUE	reported	igd	0.00564983244548339	20.7617883814199
7.65297e-06	16	84305239	3656	1.819	0.4058	ebi-a-GCST90001409	rs143176410	C	G	0.001	Naive-mature B cell AC	TRUE	reported	igd	0.00546581391334033	20.0818476818104
4.341e-06	17	7316027	3656	-0.3088	0.06711	ebi-a-GCST90001409	rs77983244	A	G	0.0325	Naive-mature B cell AC	TRUE	reported	igd	0.00575792569762941	21.1613057251682
2.34601e-08	17	38038391	3656	-0.1605	0.02868	ebi-a-GCST90001409	rs62067029	T	A	0.4148	Naive-mature B cell AC	TRUE	reported	igd	0.00849339270991253	31.3007061514623
3.31002e-06	19	53848484	3656	0.1382	0.02968	ebi-a-GCST90001409	rs62115322	G	C	0.2083	Naive-mature B cell AC	TRUE	reported	igd	0.00589541230855077	21.6695877296672
1.08201e-06	20	59926554	3656	-0.2347	0.04805	ebi-a-GCST90001409	rs34764986	C	T	0.0699	Naive-mature B cell AC	TRUE	reported	igd	0.00648348186154575	23.8452429220575
1.494e-08	1	213100225	3657	-0.1407	0.02479	ebi-a-GCST90001410	rs2792563	A	G	0.567	IgD- CD38br %B cell	TRUE	reported	igd	0.00873175167848621	32.1956770419179
7.79399e-06	2	216542855	3657	-0.1078	0.02407	ebi-a-GCST90001410	rs1250061	A	T	0.5554	IgD- CD38br %B cell	TRUE	reported	igd	0.00545487588304556	20.046924839367
9.60993e-07	3	125894785	3657	0.1185	0.02414	ebi-a-GCST90001410	rs12636371	A	G	0.4619	IgD- CD38br %B cell	TRUE	reported	igd	0.00654613432748698	24.0837766037261
1.883e-06	3	11244825	3657	0.3884	0.08136	ebi-a-GCST90001410	rs12493961	G	A	0.0219	IgD- CD38br %B cell	TRUE	reported	igd	0.00619317819226556	22.7771291120297
8.55894e-06	3	28830276	3657	0.1247	0.02799	ebi-a-GCST90001410	rs13075403	G	A	0.7616	IgD- CD38br %B cell	TRUE	reported	igd	0.00539822991406907	19.8376183607815
6.1e-06	4	55386841	3657	0.3165	0.06988	ebi-a-GCST90001410	rs11938966	A	C	0.0294	IgD- CD38br %B cell	TRUE	reported	igd	0.00557811354106494	20.5023695377347
3.21699e-06	5	92965344	3657	0.4094	0.08778	ebi-a-GCST90001410	rs76912165	G	A	0.0209	IgD- CD38br %B cell	TRUE	reported	igd	0.00591294692699619	21.7403706761524
3.39899e-06	6	107939307	3657	-0.5032	0.1082	ebi-a-GCST90001410	rs139843122	T	A	0.0123	IgD- CD38br %B cell	TRUE	reported	igd	0.00587950562393905	21.6166884970868
2.037e-07	7	106306631	3657	-0.3437	0.06603	ebi-a-GCST90001410	rs148377259	C	T	0.034	IgD- CD38br %B cell	TRUE	reported	igd	0.00735437451929214	27.0793908500785
5.46298e-06	7	57550983	3657	-0.1235	0.02712	ebi-a-GCST90001410	rs13235778	A	G	0.2801	IgD- CD38br %B cell	TRUE	reported	igd	0.00563863298023745	20.7260702460077
1.38599e-06	7	68026886	3657	-0.118	0.0244	ebi-a-GCST90001410	rs10270812	C	T	0.5103	IgD- CD38br %B cell	TRUE	reported	igd	0.00635463794007648	23.3747396785804
7.33297e-06	8	15730211	3657	0.44	0.098	ebi-a-GCST90001410	rs188550599	G	A	0.0142	IgD- CD38br %B cell	TRUE	reported	igd	0.005482023324197	20.1472429054661
3.63898e-07	8	16074805	3657	0.3227	0.06331	ebi-a-GCST90001410	rs138542577	C	G	0.0376	IgD- CD38br %B cell	TRUE	reported	igd	0.00705429867371831	25.9666380729594
2.76102e-06	8	109663198	3657	-0.6636	0.1413	ebi-a-GCST90001410	rs137930158	C	G	0.007	IgD- CD38br %B cell	TRUE	reported	igd	0.00599503913594209	22.0440228213962
8.53002e-06	11	97765784	3657	0.2024	0.04541	ebi-a-GCST90001410	rs113087021	A	T	0.0766	IgD- CD38br %B cell	TRUE	reported	igd	0.00540306470953942	19.8554819672749
6.44496e-07	11	127827727	3657	0.1745	0.03499	ebi-a-GCST90001410	rs478251	C	A	0.1333	IgD- CD38br %B cell	TRUE	reported	igd	0.00675513983589167	24.8579550626667
4.39805e-06	11	113975210	3657	-0.1152	0.02506	ebi-a-GCST90001410	rs238926	A	G	0.369	IgD- CD38br %B cell	TRUE	reported	igd	0.00574533690973422	21.1205510867914
4.43803e-06	16	59859266	3657	-0.1257	0.02735	ebi-a-GCST90001410	rs7185719	G	C	0.732	IgD- CD38br %B cell	TRUE	reported	igd	0.00574287870890468	21.1114622481051
3.95103e-06	22	45016637	3657	0.1701	0.0368	ebi-a-GCST90001410	rs11705673	G	C	0.12	IgD- CD38br %B cell	TRUE	reported	igd	0.00580842130421642	21.3538118023098
1.99402e-07	1	8009985	3657	-0.4552	0.08737	ebi-a-GCST90001411	rs75766272	T	C	0.0201	IgD+ CD24+ %B cell	TRUE	reported	igd	0.00736789103453422	27.1295291457869
9.70197e-06	1	230130712	3657	-0.1336	0.03015	ebi-a-GCST90001411	rs11584183	C	T	0.2311	IgD+ CD24+ %B cell	TRUE	reported	igd	0.00534057141311429	19.6245950663379
9.25295e-06	2	73679013	3657	0.2797	0.063	ebi-a-GCST90001411	rs45608038	G	A	0.0421	IgD+ CD24+ %B cell	TRUE	reported	igd	0.00536098220037749	19.7000012986894
7.49307e-06	3	4408435	3657	0.3685	0.08216	ebi-a-GCST90001411	rs6781675	C	G	0.0235	IgD+ CD24+ %B cell	TRUE	reported	igd	0.00547074817701343	20.1055771364511
8.45999e-06	5	175234476	3657	-0.1214	0.02723	ebi-a-GCST90001411	rs11134931	A	G	0.6924	IgD+ CD24+ %B cell	TRUE	reported	igd	0.00540583811611094	19.8657292306649
1.52398e-06	6	32553200	3657	0.4368	0.09069	ebi-a-GCST90001411	rs34418535	G	A	0.064	IgD+ CD24+ %B cell	TRUE	reported	igd	0.00630340622676341	23.1850948299394
5.27898e-06	6	133003242	3657	-0.1674	0.0367	ebi-a-GCST90001411	rs45575344	C	T	0.1333	IgD+ CD24+ %B cell	TRUE	reported	igd	0.00565705000102864	20.7941513074348
7.04693e-06	6	169106376	3657	-0.2834	0.06299	ebi-a-GCST90001411	rs147867176	T	A	0.0418	IgD+ CD24+ %B cell	TRUE	reported	igd	0.00550470749231649	20.2310720181326
3.92103e-06	6	42013868	3657	-0.1237	0.02675	ebi-a-GCST90001411	rs9369326	C	T	0.3121	IgD+ CD24+ %B cell	TRUE	reported	igd	0.0058134607539155	21.3724469370448
7.625e-06	7	66493985	3657	-0.1289	0.02875	ebi-a-GCST90001411	rs7457479	C	T	0.2762	IgD+ CD24+ %B cell	TRUE	reported	igd	0.00546669078703131	20.0905838361627
2.51102e-06	9	21576571	3657	-0.4312	0.09145	ebi-a-GCST90001411	rs62562996	A	G	0.0172	IgD+ CD24+ %B cell	TRUE	reported	igd	0.00604272515049351	22.220432390716
3.23601e-06	12	2866164	3657	-0.4808	0.1031	ebi-a-GCST90001411	rs112570989	T	C	0.0149	IgD+ CD24+ %B cell	TRUE	reported	igd	0.00591168920939168	21.7357188750586
1.20301e-06	13	108993494	3657	0.1313	0.027	ebi-a-GCST90001411	rs12874404	G	A	0.3257	IgD+ CD24+ %B cell	TRUE	reported	igd	0.00642506595379849	23.6354755503942
4.79204e-07	13	51367583	3657	-0.1353	0.02683	ebi-a-GCST90001411	rs7988851	T	C	0.3266	IgD+ CD24+ %B cell	TRUE	reported	igd	0.00690589058730078	25.4165540378761
1.07999e-07	13	50147180	3657	0.4747	0.08918	ebi-a-GCST90001411	rs76477280	G	A	0.0206	IgD+ CD24+ %B cell	TRUE	reported	igd	0.00768823601766033	28.3182198019862
5.50402e-06	13	70325772	3657	0.4126	0.09065	ebi-a-GCST90001411	rs145371905	T	G	0.0194	IgD+ CD24+ %B cell	TRUE	reported	igd	0.00563306218908225	20.7054775437542
1.567e-06	14	96205838	3657	0.2816	0.05855	ebi-a-GCST90001411	rs77762131	C	G	0.045	IgD+ CD24+ %B cell	TRUE	reported	igd	0.00628561991806018	23.1192596796431
7.14595e-06	14	65673804	3657	0.2453	0.05457	ebi-a-GCST90001411	rs78269238	T	C	0.0582	IgD+ CD24+ %B cell	TRUE	reported	igd	0.00549501890859155	20.1952674876106
9.00306e-06	14	93256694	3657	-0.1204	0.02707	ebi-a-GCST90001411	rs35130455	A	T	0.704	IgD+ CD24+ %B cell	TRUE	reported	igd	0.00538032546548088	19.771466501038
4.73097e-06	16	4127619	3657	0.1207	0.02634	ebi-a-GCST90001411	rs17256322	A	T	0.3234	IgD+ CD24+ %B cell	TRUE	reported	igd	0.0057091503631652	20.9867611524238
6.54395e-06	18	23575118	3657	0.2862	0.06339	ebi-a-GCST90001411	rs144479315	T	A	0.0418	IgD+ CD24+ %B cell	TRUE	reported	igd	0.00554317675179275	20.373243517628
1.16899e-06	2	237195419	3656	-0.1868	0.03837	ebi-a-GCST90001412	rs7586359	G	T	0.8907	IgD+ CD24+ AC	TRUE	reported	igd	0.00644106367016453	23.6882240098618
7.519e-06	3	182760073	3656	0.1323	0.0295	ebi-a-GCST90001412	rs10513789	G	T	0.2261	IgD+ CD24+ AC	TRUE	reported	igd	0.00547125315775367	20.1019418512626
3.304e-06	4	156739300	3656	-0.1191	0.02557	ebi-a-GCST90001412	rs13132141	A	G	0.6385	IgD+ CD24+ AC	TRUE	reported	igd	0.00589910794729649	21.6832522853008
1.508e-06	5	148456360	3656	-0.3012	0.06251	ebi-a-GCST90001412	rs147556975	T	C	0.039	IgD+ CD24+ AC	TRUE	reported	igd	0.00631037986928553	23.2045576156226
3.07999e-06	5	4700587	3656	0.197	0.04215	ebi-a-GCST90001412	rs4702913	C	A	0.9123	IgD+ CD24+ AC	TRUE	reported	igd	0.0059394189429825	21.8323080416094
7.85507e-06	5	74257985	3656	0.1176	0.02628	ebi-a-GCST90001412	rs10942726	G	A	0.3155	IgD+ CD24+ AC	TRUE	reported	igd	0.00544735291092155	20.013648945348
9.7089e-06	7	63248560	3656	0.2175	0.0491	ebi-a-GCST90001412	rs144607178	T	C	0.0636	IgD+ CD24+ AC	TRUE	reported	igd	0.00533856617638558	19.6118198063887
6.46606e-06	10	85446387	3656	-0.1304	0.02887	ebi-a-GCST90001412	rs10749417	T	A	0.2247	IgD+ CD24+ AC	TRUE	reported	igd	0.0055493061244373	20.3903166879697
5.67296e-06	12	23968609	3656	-0.1831	0.04029	ebi-a-GCST90001412	rs11047113	C	A	0.1027	IgD+ CD24+ AC	TRUE	reported	igd	0.00561732454148988	20.6416547483992
2.14299e-07	13	108710731	3656	0.3121	0.06005	ebi-a-GCST90001412	rs183466766	A	G	0.0402	IgD+ CD24+ AC	TRUE	reported	igd	0.00733429450693237	26.9975198901621
5.22998e-07	13	108488351	3656	0.3005	0.05978	ebi-a-GCST90001412	rs139981802	C	T	0.0418	IgD+ CD24+ AC	TRUE	reported	igd	0.00686403758061987	25.2545414411181
1.91898e-06	13	46224092	3656	1.819	0.3815	ebi-a-GCST90001412	rs557577736	G	A	0.001	IgD+ CD24+ AC	TRUE	reported	igd	0.00617984986706302	22.7215874132032
1.02101e-06	13	70325772	3656	0.4292	0.08767	ebi-a-GCST90001412	rs145371905	T	G	0.0194	IgD+ CD24+ AC	TRUE	reported	igd	0.00651288582777148	23.9540951011785
3.926e-06	13	114873368	3656	-0.1608	0.03478	ebi-a-GCST90001412	rs9314892	G	A	0.8553	IgD+ CD24+ AC	TRUE	reported	igd	0.00581266072449856	21.3636418894609
5.61824e-14	13	108993494	3656	0.1963	0.02601	ebi-a-GCST90001412	rs12874404	G	A	0.3256	IgD+ CD24+ AC	TRUE	reported	igd	0.0153405093239343	56.9275181932884
4.05005e-07	13	50212885	3656	0.4428	0.08724	ebi-a-GCST90001412	rs73192651	T	C	0.02	IgD+ CD24+ AC	TRUE	reported	igd	0.00699726254258373	25.7481639940569
3.565e-06	14	94936964	3656	-0.1136	0.02446	ebi-a-GCST90001412	rs8014978	C	T	0.5737	IgD+ CD24+ AC	TRUE	reported	igd	0.00586520028282401	21.5578831357035
3.22404e-07	14	96205838	3656	0.291	0.05685	ebi-a-GCST90001412	rs77762131	C	G	0.045	IgD+ CD24+ AC	TRUE	reported	igd	0.0071156978283713	26.1870993508509
5.79696e-06	15	63290645	3656	-0.1118	0.02462	ebi-a-GCST90001412	rs12595433	A	G	0.4579	IgD+ CD24+ AC	TRUE	reported	igd	0.00560865412677136	20.6096143779546
4.67897e-06	16	8963501	3656	-0.1821	0.03971	ebi-a-GCST90001412	rs880312	A	G	0.1034	IgD+ CD24+ AC	TRUE	reported	igd	0.00571903894302919	21.0175685910889
2.83302e-07	17	2716535	3656	-0.125	0.02429	ebi-a-GCST90001412	rs11653761	T	G	0.592	IgD+ CD24+ AC	TRUE	reported	igd	0.00719157909806894	26.4683794688921
8.81089e-06	19	14993354	3656	-0.2566	0.05765	ebi-a-GCST90001412	rs7254039	A	G	0.0435	IgD+ CD24+ AC	TRUE	reported	igd	0.00538966116631223	19.8005401037742
1.46501e-06	22	44688150	3656	-0.4122	0.08546	ebi-a-GCST90001412	rs9614226	G	T	0.9792	IgD+ CD24+ AC	TRUE	reported	igd	0.00632308776798914	23.2515845138583
2.813e-06	1	163272701	3657	1.055	0.2248	ebi-a-GCST90001413	rs111237501	C	T	0.003	IgD- CD24- %B cell	TRUE	reported	igd	0.00598659099529446	22.0127715477304
5.25303e-06	2	128660247	3657	0.1136	0.0249	ebi-a-GCST90001413	rs11887461	G	A	0.4754	IgD- CD24- %B cell	TRUE	reported	igd	0.00565937136718377	20.802732737068
1.287e-06	2	217809198	3657	-2.752	0.5674	ebi-a-GCST90001413	rs13020544	A	G	4e-04	IgD- CD24- %B cell	TRUE	reported	igd	0.00639158394643708	23.5115151469975
1.087e-06	2	215618238	3657	-2.77	0.5672	ebi-a-GCST90001413	rs145137909	A	G	4e-04	IgD- CD24- %B cell	TRUE	reported	igd	0.00647946252594251	23.8368857402087
2.75797e-06	4	83018399	3657	-0.6384	0.136	ebi-a-GCST90001413	rs114209430	C	T	0.0085	IgD- CD24- %B cell	TRUE	reported	igd	0.00598927219739373	22.0226897649954
2.256e-06	4	113331648	3657	0.3561	0.07517	ebi-a-GCST90001413	rs17044633	G	A	0.0286	IgD- CD24- %B cell	TRUE	reported	igd	0.00609920072674424	22.4293799467217
2.25102e-06	5	62072324	3657	-1.841	0.3885	ebi-a-GCST90001413	rs183821560	A	G	0.0016	IgD- CD24- %B cell	TRUE	reported	igd	0.00610298016924081	22.4433639235315
1.274e-06	6	107155687	3657	0.2678	0.0552	ebi-a-GCST90001413	rs9398107	G	A	0.0555	IgD- CD24- %B cell	TRUE	reported	igd	0.00639487196697127	23.5236880123097
9.03608e-06	7	2651996	3657	-0.1605	0.03611	ebi-a-GCST90001413	rs73045003	T	C	0.1396	IgD- CD24- %B cell	TRUE	reported	igd	0.00537316661744133	19.7450172543198
3.76296e-06	8	112881828	3657	-0.3971	0.08574	ebi-a-GCST90001413	rs76377003	G	A	0.0219	IgD- CD24- %B cell	TRUE	reported	igd	0.00583133412462747	21.4385415242862
2.97201e-06	10	28462184	3657	0.4712	0.1007	ebi-a-GCST90001413	rs112898282	C	T	0.0152	IgD- CD24- %B cell	TRUE	reported	igd	0.00595160623405206	21.8833619387973
1.43199e-07	12	103731395	3657	0.1908	0.03619	ebi-a-GCST90001413	rs7966251	A	G	0.1349	IgD- CD24- %B cell	TRUE	reported	igd	0.0075433827781494	27.7806239342882
8.83792e-06	14	103946237	3657	0.466	0.1047	ebi-a-GCST90001413	rs142305616	C	A	0.0148	IgD- CD24- %B cell	TRUE	reported	igd	0.00538774849418495	19.7988921978716
5.38295e-06	16	6107421	3657	0.146	0.03204	ebi-a-GCST90001413	rs7198605	T	C	0.182	IgD- CD24- %B cell	TRUE	reported	igd	0.00564594684074718	20.7531066397996
5.36402e-06	18	29387367	3657	0.1597	0.03505	ebi-a-GCST90001413	rs35192093	T	C	0.1593	IgD- CD24- %B cell	TRUE	reported	igd	0.00564482348923169	20.7489540362627
4.27297e-06	19	19073798	3657	-0.2029	0.04406	ebi-a-GCST90001413	rs8109503	A	T	0.0919	IgD- CD24- %B cell	TRUE	reported	igd	0.00576552640778964	21.1952005087226
8.163e-07	20	41777449	3657	-0.3098	0.06272	ebi-a-GCST90001413	rs6073000	C	T	0.959	IgD- CD24- %B cell	TRUE	reported	igd	0.00662732057451462	24.3844603355311
7.95591e-06	22	27642688	3657	-0.2776	0.06207	ebi-a-GCST90001413	rs115218594	A	G	0.0421	IgD- CD24- %B cell	TRUE	reported	igd	0.00543978275321156	19.9911534949871
4.19701e-06	1	41379583	3656	0.2344	0.05087	ebi-a-GCST90001414	rs72953104	G	C	0.0643	IgD- CD24- AC	TRUE	reported	igd	0.00577391922326234	21.2204258666378
3.34703e-06	1	163272701	3656	1.052	0.2261	ebi-a-GCST90001414	rs111237501	C	T	0.003	IgD- CD24- AC	TRUE	reported	igd	0.00588654030279297	21.6367840678437
5.50896e-06	2	79806712	3656	0.2343	0.05149	ebi-a-GCST90001414	rs114114265	A	G	0.0647	IgD- CD24- AC	TRUE	reported	igd	0.00563170471022951	20.6947959912397
8.8481e-06	3	29345411	3656	0.1425	0.03201	ebi-a-GCST90001414	rs7615875	C	T	0.1956	IgD- CD24- AC	TRUE	reported	igd	0.00539143517895442	19.8070928008186
6.76893e-06	3	191888629	3656	0.2069	0.04589	ebi-a-GCST90001414	rs76499400	T	G	0.0792	IgD- CD24- AC	TRUE	reported	igd	0.0055293065472868	20.3164218481283
3.53403e-06	4	25767183	3656	0.1246	0.02682	ebi-a-GCST90001414	rs4697616	A	G	0.6779	IgD- CD24- AC	TRUE	reported	igd	0.00586889061225178	21.5715272308249
5.62406e-06	4	113331648	3656	0.3458	0.07605	ebi-a-GCST90001414	rs17044633	G	A	0.0286	IgD- CD24- AC	TRUE	reported	igd	0.00562336489197458	20.6639763946615
8.65506e-06	4	31594004	3656	-0.1924	0.0432	ebi-a-GCST90001414	rs76225955	C	T	0.0909	IgD- CD24- AC	TRUE	reported	igd	0.00539618184932948	19.8246257631629
4.73598e-06	5	22936562	3656	0.6821	0.1488	ebi-a-GCST90001414	rs74356874	A	G	0.0066	IgD- CD24- AC	TRUE	reported	igd	0.00571472134818301	21.0016101561664
4.469e-06	6	1238442	3656	-0.9851	0.2144	ebi-a-GCST90001414	rs145638783	A	G	0.0033	IgD- CD24- AC	TRUE	reported	igd	0.00574122177116101	21.0995616143245
6.27798e-06	10	28462184	3656	0.4601	0.1017	ebi-a-GCST90001414	rs112898282	C	T	0.0152	IgD- CD24- AC	TRUE	reported	igd	0.00556713614276134	20.4561979043467
9.47305e-06	13	55229646	3656	0.2658	0.05994	ebi-a-GCST90001414	rs75453701	G	A	0.0464	IgD- CD24- AC	TRUE	reported	igd	0.00534983818882832	19.6534515275028
1.068e-06	13	71376322	3656	-0.1482	0.03033	ebi-a-GCST90001414	rs7982713	G	A	0.2157	IgD- CD24- AC	TRUE	reported	igd	0.00648811392184112	23.8623901763188
4.14295e-06	14	31505138	3656	0.3337	0.07236	ebi-a-GCST90001414	rs191543445	G	A	0.031	IgD- CD24- AC	TRUE	reported	igd	0.00578349121343552	21.2558096824261
5.69102e-07	15	54695686	3656	0.1331	0.02656	ebi-a-GCST90001414	rs496760	A	G	0.6422	IgD- CD24- AC	TRUE	reported	igd	0.00682214288089985	25.0993413799184
4.54496e-06	17	63135589	3656	-0.2921	0.06361	ebi-a-GCST90001414	rs421516	A	C	0.9583	IgD- CD24- AC	TRUE	reported	igd	0.005734669999685	21.075344323675
5.75294e-06	19	1930174	3656	-0.2323	0.05115	ebi-a-GCST90001414	rs72977632	A	T	0.0643	IgD- CD24- AC	TRUE	reported	igd	0.00560993376362277	20.6143430714893
8.51805e-07	19	16412842	3656	-0.146	0.0296	ebi-a-GCST90001414	rs451367	C	T	0.7674	IgD- CD24- AC	TRUE	reported	igd	0.00661052053488923	24.3155806798874
1.083e-06	1	105159724	3657	-0.1946	0.03983	ebi-a-GCST90001415	rs11184230	T	C	0.1095	IgD+ CD24- %B cell	TRUE	reported	igd	0.00648506745292071	23.8576399447343
1.11199e-06	1	150860471	3657	0.1263	0.02588	ebi-a-GCST90001415	rs7412746	T	C	0.5153	IgD+ CD24- %B cell	TRUE	reported	igd	0.00647044259625423	23.8034867841367
3.86002e-08	1	8009985	3657	0.483	0.08768	ebi-a-GCST90001415	rs75766272	T	C	0.0201	IgD+ CD24- %B cell	TRUE	reported	igd	0.00822961192291104	30.3288260466815
3.85496e-06	2	73679013	3657	-0.2927	0.06326	ebi-a-GCST90001415	rs45608038	G	A	0.0421	IgD+ CD24- %B cell	TRUE	reported	igd	0.0058200552492705	21.3968326844667
8.84199e-06	2	4082267	3657	-0.6051	0.136	ebi-a-GCST90001415	rs12465275	C	T	0.009	IgD+ CD24- %B cell	TRUE	reported	igd	0.00538402366017313	19.7851300864378
4.83905e-06	3	106579815	3657	-0.1728	0.03773	ebi-a-GCST90001415	rs56335940	A	G	0.1326	IgD+ CD24- %B cell	TRUE	reported	igd	0.00570302171369429	20.9641030987328
6.88906e-06	4	47951945	3657	-0.1408	0.03125	ebi-a-GCST90001415	rs1972883	A	G	0.7849	IgD+ CD24- %B cell	TRUE	reported	igd	0.00552047126388642	20.2893291279191
5.36402e-06	4	11590243	3657	0.2735	0.06003	ebi-a-GCST90001415	rs35698683	G	A	0.0447	IgD+ CD24- %B cell	TRUE	reported	igd	0.0056441021895914	20.7462876706242
5.71202e-06	6	166531345	3657	0.1159	0.0255	ebi-a-GCST90001415	rs6910508	A	G	0.4199	IgD+ CD24- %B cell	TRUE	reported	igd	0.00561713912954296	20.6466184468501
4.42802e-06	8	75515052	3657	0.3029	0.06589	ebi-a-GCST90001415	rs533239981	C	G	0.0387	IgD+ CD24- %B cell	TRUE	reported	igd	0.00574555665932909	21.1213635810249
8.69201e-06	8	119323401	3657	-0.1439	0.03231	ebi-a-GCST90001415	rs2450220	T	C	0.816	IgD+ CD24- %B cell	TRUE	reported	igd	0.00539477637920167	19.8248583434946
2.97303e-06	9	8660693	3657	-0.142	0.03034	ebi-a-GCST90001415	rs7870388	G	C	0.7737	IgD+ CD24- %B cell	TRUE	reported	igd	0.0059542484059233	21.8931350883501
3.804e-06	9	2570753	3657	0.4404	0.09513	ebi-a-GCST90001415	rs140191306	T	C	0.0179	IgD+ CD24- %B cell	TRUE	reported	igd	0.00582635460173285	21.4201273267535
7.67892e-06	10	26959594	3657	1.016	0.2269	ebi-a-GCST90001415	rs145123647	T	C	0.003	IgD+ CD24- %B cell	TRUE	reported	igd	0.00545279118506422	20.0392214716057
7.29693e-08	14	65713895	3657	-0.2773	0.0514	ebi-a-GCST90001415	rs116844769	A	G	0.0662	IgD+ CD24- %B cell	TRUE	reported	igd	0.00789597477990704	29.0894776020668
5.84602e-06	14	54016223	3657	1.363	0.3003	ebi-a-GCST90001415	rs182854545	T	C	0.0018	IgD+ CD24- %B cell	TRUE	reported	igd	0.00560165656717926	20.5893894416201
4.13904e-06	17	77637123	3657	-0.1632	0.03539	ebi-a-GCST90001415	rs73426855	C	T	0.1471	IgD+ CD24- %B cell	TRUE	reported	igd	0.00578144088148567	21.2540454289701
2.37197e-06	17	49451837	3657	-0.1247	0.02639	ebi-a-GCST90001415	rs2159343	G	A	0.6266	IgD+ CD24- %B cell	TRUE	reported	igd	0.00606855922787446	22.3160100063344
6.74295e-06	21	39363957	3657	0.2723	0.06041	ebi-a-GCST90001415	rs78958229	T	C	0.044	IgD+ CD24- %B cell	TRUE	reported	igd	0.00552518014048553	20.3067317645382
7.53095e-06	22	44492562	3657	-0.3021	0.06737	ebi-a-GCST90001415	rs58706313	T	C	0.0343	IgD+ CD24- %B cell	TRUE	reported	igd	0.00546842138510997	20.0969789118345
1.21099e-06	4	178658413	3656	-0.2989	0.06147	ebi-a-GCST90001416	rs71615254	C	A	0.0406	IgD+ CD24- AC	TRUE	reported	igd	0.00642568707292315	23.6313079545007
3.98602e-06	5	158285953	3656	-0.2103	0.04553	ebi-a-GCST90001416	rs17056318	C	T	0.081	IgD+ CD24- AC	TRUE	reported	igd	0.00580163101370729	21.3228671313368
5.30506e-06	5	21916806	3656	1.503	0.3297	ebi-a-GCST90001416	rs141108367	A	G	0.0012	IgD+ CD24- AC	TRUE	reported	igd	0.00565213110583521	20.7702834257495
5.73099e-06	5	146138788	3656	2.619	0.5765	ebi-a-GCST90001416	rs115150472	T	C	4e-04	IgD+ CD24- AC	TRUE	reported	igd	0.005613341642237	20.6269
2.63099e-06	6	100821460	3656	2.118	0.4501	ebi-a-GCST90001416	rs12197153	A	G	7e-04	IgD+ CD24- AC	TRUE	reported	igd	0.0060201219835185	22.1307555759312
4.42099e-07	6	67039330	3656	0.138	0.02729	ebi-a-GCST90001416	rs9354413	C	T	0.2964	IgD+ CD24- AC	TRUE	reported	igd	0.00694573000790509	25.5572109358003
6.50999e-06	7	12847391	3656	-0.4464	0.09885	ebi-a-GCST90001416	rs143397127	C	T	0.0157	IgD+ CD24- AC	TRUE	reported	igd	0.00554718968710318	20.382496692123
8.64908e-06	7	87868543	3656	0.3363	0.07548	ebi-a-GCST90001416	rs190448231	G	T	0.028	IgD+ CD24- AC	TRUE	reported	igd	0.00540047564431352	19.8404860660929
2.94198e-06	7	77469688	3656	-0.2677	0.05716	ebi-a-GCST90001416	rs34910780	T	A	0.048	IgD+ CD24- AC	TRUE	reported	igd	0.00596359859201782	21.9217216033213
1.26e-06	8	130617819	3656	-0.1335	0.0275	ebi-a-GCST90001416	rs2395904	G	T	0.2657	IgD+ CD24- AC	TRUE	reported	igd	0.00640472481083606	23.5537195507894
5.02597e-06	8	2044843	3656	-0.2005	0.04387	ebi-a-GCST90001416	rs150663332	T	C	0.084	IgD+ CD24- AC	TRUE	reported	igd	0.0056808471345902	20.8764111301418
3.642e-07	8	75563339	3656	0.4148	0.08139	ebi-a-GCST90001416	rs117190494	A	G	0.022	IgD+ CD24- AC	TRUE	reported	igd	0.00705431267302782	25.9595855405086
5.63106e-06	10	102955294	3656	0.1269	0.02791	ebi-a-GCST90001416	rs701839	G	A	0.7124	IgD+ CD24- AC	TRUE	reported	igd	0.00562274729119862	20.6616940864962
6.72404e-06	10	125485345	3656	0.7675	0.1702	ebi-a-GCST90001416	rs189761842	T	C	0.0055	IgD+ CD24- AC	TRUE	reported	igd	0.00553124141497328	20.3235707063032
2.391e-06	11	119980729	3656	0.132	0.02794	ebi-a-GCST90001416	rs12799241	A	G	0.2619	IgD+ CD24- AC	TRUE	reported	igd	0.0060679996218962	22.3078345500236
4.43598e-06	12	14302579	3656	-0.3693	0.08033	ebi-a-GCST90001416	rs34771848	T	C	0.023	IgD+ CD24- AC	TRUE	reported	igd	0.00574769219017546	21.1234785153934
5.73905e-06	13	105214810	3656	0.3166	0.0697	ebi-a-GCST90001416	rs76578043	A	G	0.0298	IgD+ CD24- AC	TRUE	reported	igd	0.00561184953534974	20.6214225225695
6.24899e-06	13	72428296	3656	0.4915	0.1086	ebi-a-GCST90001416	rs75474045	A	G	0.0126	IgD+ CD24- AC	TRUE	reported	igd	0.00557127846571799	20.471503962923
2.59801e-06	14	22954777	3656	-0.1264	0.02685	ebi-a-GCST90001416	rs3811215	T	G	0.3032	IgD+ CD24- AC	TRUE	reported	igd	0.00602524533203348	22.1497038429359
7.18208e-06	16	84305239	3656	1.816	0.404	ebi-a-GCST90001416	rs143176410	C	G	0.001	IgD+ CD24- AC	TRUE	reported	igd	0.00549628420298013	20.1944167313583
3.09699e-06	17	77637123	3656	-0.1616	0.03458	ebi-a-GCST90001416	rs73426855	C	T	0.1469	IgD+ CD24- AC	TRUE	reported	igd	0.00593799764896826	21.8270523951362
5.22902e-06	17	7316027	3656	-0.3049	0.06682	ebi-a-GCST90001416	rs77983244	A	G	0.0325	IgD+ CD24- AC	TRUE	reported	igd	0.00566277644422014	20.8096253836158
2.61198e-08	17	38038391	3656	-0.1593	0.02856	ebi-a-GCST90001416	rs62067029	T	A	0.4148	IgD+ CD24- AC	TRUE	reported	igd	0.00843779409667516	31.0940649469016
6.69607e-06	20	59926554	3656	-0.2158	0.04786	ebi-a-GCST90001416	rs34764986	C	T	0.0699	IgD+ CD24- AC	TRUE	reported	igd	0.00553022616549189	20.3198196067748
5.91003e-06	1	83678678	3657	-0.56	0.1234	ebi-a-GCST90001417	rs145208372	A	G	0.0097	CD24+ CD27+ %B cell	TRUE	reported	igd	0.00559992130910578	20.5829754274828
3.41099e-07	1	150860471	3657	-0.1301	0.02547	ebi-a-GCST90001417	rs7412746	T	C	0.5153	CD24+ CD27+ %B cell	TRUE	reported	igd	0.00708409230753104	26.0770898959607
3.67401e-06	1	207087053	3657	-0.2365	0.05101	ebi-a-GCST90001417	rs72758947	G	A	0.0641	CD24+ CD27+ %B cell	TRUE	reported	igd	0.00584361224001982	21.4839465905328
1.009e-06	1	89814066	3657	-0.1269	0.02592	ebi-a-GCST90001417	rs4658141	C	T	0.3805	CD24+ CD27+ %B cell	TRUE	reported	igd	0.00651165028269818	23.9560753682056
2.04899e-08	1	8009985	3657	-0.4865	0.08656	ebi-a-GCST90001417	rs75766272	T	C	0.0201	CD24+ CD27+ %B cell	TRUE	reported	igd	0.00856388776604901	31.5713835704251
9.91791e-06	2	178116262	3657	0.4657	0.1052	ebi-a-GCST90001417	rs72944931	G	A	0.0138	CD24+ CD27+ %B cell	TRUE	reported	igd	0.00533009578416523	19.5858947863538
1.71002e-08	2	73679013	3657	0.3527	0.0624	ebi-a-GCST90001417	rs45608038	G	A	0.0421	CD24+ CD27+ %B cell	TRUE	reported	igd	0.00866042536545952	31.9303854306672
1.826e-06	2	138420154	3657	0.2066	0.04322	ebi-a-GCST90001417	rs72844588	A	G	0.0913	CD24+ CD27+ %B cell	TRUE	reported	igd	0.00620956192887873	22.8377613434307
7.48101e-06	3	7831627	3657	-0.737	0.1643	ebi-a-GCST90001417	rs62233948	T	C	0.006	CD24+ CD27+ %B cell	TRUE	reported	igd	0.00547207286185711	20.1104722796886
1.15001e-06	3	186702869	3657	-0.2083	0.04276	ebi-a-GCST90001417	rs145442262	A	G	0.0906	CD24+ CD27+ %B cell	TRUE	reported	igd	0.00644717043209637	23.7173
6.70595e-06	3	16416145	3657	-0.1708	0.03788	ebi-a-GCST90001417	rs55710170	A	G	0.1181	CD24+ CD27+ %B cell	TRUE	reported	igd	0.00552870077278728	20.3197431039391
8.17504e-07	4	11590243	3657	-0.293	0.05931	ebi-a-GCST90001417	rs35698683	G	A	0.0447	CD24+ CD27+ %B cell	TRUE	reported	igd	0.00662927127361579	24.3916856057671
3.925e-06	5	119742816	3657	0.9325	0.2017	ebi-a-GCST90001417	rs115405874	G	A	0.0037	CD24+ CD27+ %B cell	TRUE	reported	igd	0.005810720685006	21.3623145467131
3.52298e-06	5	140636323	3657	0.9614	0.207	ebi-a-GCST90001417	rs681014	C	T	0.9966	CD24+ CD27+ %B cell	TRUE	reported	igd	0.00586392514752777	21.5590671703515
9.27705e-06	6	129409652	3657	0.2715	0.06115	ebi-a-GCST90001417	rs9492229	C	T	0.9556	CD24+ CD27+ %B cell	TRUE	reported	igd	0.00536150908816432	19.7019478899069
7.59906e-06	6	100574892	3657	0.9264	0.2067	ebi-a-GCST90001417	rs148702078	C	G	0.0034	CD24+ CD27+ %B cell	TRUE	reported	igd	0.00546276135342334	20.0760634905272
6.15205e-06	7	56242182	3657	0.3676	0.08119	ebi-a-GCST90001417	rs62459310	C	G	0.022	CD24+ CD27+ %B cell	TRUE	reported	igd	0.00557433783117485	20.4884141148452
9.38102e-06	8	124662104	3657	-0.1852	0.04175	ebi-a-GCST90001417	rs10505439	T	C	0.0941	CD24+ CD27+ %B cell	TRUE	reported	igd	0.00535196756264545	19.6666969656939
2.20699e-06	11	11033950	3657	-0.1205	0.02541	ebi-a-GCST90001417	rs10743163	A	G	0.4035	CD24+ CD27+ %B cell	TRUE	reported	igd	0.00611191474561546	22.476422372552
9.29608e-06	12	130112732	3657	0.1143	0.02575	ebi-a-GCST90001417	rs265612	T	C	0.3411	CD24+ CD27+ %B cell	TRUE	reported	igd	0.00535894641363384	19.6924800873714
7.44098e-06	12	123744082	3657	1.249	0.2784	ebi-a-GCST90001417	rs112294465	A	C	0.0021	CD24+ CD27+ %B cell	TRUE	reported	igd	0.00547365908495508	20.1163339093698
3.02803e-08	13	50147180	3657	0.4892	0.08811	ebi-a-GCST90001417	rs76477280	G	A	0.0206	CD24+ CD27+ %B cell	TRUE	reported	igd	0.00835895578281247	30.809518791447
8.56091e-06	14	97702226	3657	0.4553	0.1022	ebi-a-GCST90001417	rs117004076	G	A	0.0146	CD24+ CD27+ %B cell	TRUE	reported	igd	0.00539781452797628	19.8360835999875
4.59896e-06	14	96205838	3657	0.2675	0.05828	ebi-a-GCST90001417	rs77762131	C	G	0.045	CD24+ CD27+ %B cell	TRUE	reported	igd	0.00572781282085344	21.0557593083384
1.064e-06	14	65713895	3657	0.2482	0.05078	ebi-a-GCST90001417	rs116844769	A	G	0.0662	CD24+ CD27+ %B cell	TRUE	reported	igd	0.00649030803208605	23.8770452357506
4.29903e-06	17	76979729	3657	-0.1563	0.03395	ebi-a-GCST90001417	rs7221794	A	G	0.1574	CD24+ CD27+ %B cell	TRUE	reported	igd	0.00576240290126916	21.1836513380687
2.56998e-06	1	8009985	3656	-0.4055	0.08609	ebi-a-GCST90001418	rs75766272	T	C	0.0201	CD24+ CD27+ AC	TRUE	reported	igd	0.0060317402483636	22.1737250171628
8.98008e-06	2	181050023	3656	0.5129	0.1154	ebi-a-GCST90001418	rs16867231	A	G	0.0108	CD24+ CD27+ AC	TRUE	reported	igd	0.0053741198655219	19.7431359678294
8.46603e-06	3	96406408	3656	0.1752	0.0393	ebi-a-GCST90001418	rs79207264	A	G	0.1184	CD24+ CD27+ AC	TRUE	reported	igd	0.00540657831644031	19.8630281857609
7.47894e-06	3	176029498	3656	-0.1111	0.02476	ebi-a-GCST90001418	rs7640784	A	C	0.4714	CD24+ CD27+ AC	TRUE	reported	igd	0.00547690895143156	20.1228362505196
6.66807e-06	4	110550623	3656	-0.4318	0.09574	ebi-a-GCST90001418	rs149085540	T	C	0.0167	CD24+ CD27+ AC	TRUE	reported	igd	0.0055330246891634	20.3301594885881
1.09499e-06	5	148410250	3656	2.539	0.5201	ebi-a-GCST90001418	rs17708396	A	C	5e-04	CD24+ CD27+ AC	TRUE	reported	igd	0.00647625229847393	23.818480386976
8.92504e-06	5	74257985	3656	0.1188	0.02672	ebi-a-GCST90001418	rs10942726	G	A	0.3155	CD24+ CD27+ AC	TRUE	reported	igd	0.0053778897650985	19.7570604950949
6.17703e-06	5	26412301	3656	0.1344	0.02969	ebi-a-GCST90001418	rs35057381	C	T	0.2211	CD24+ CD27+ AC	TRUE	reported	igd	0.00557371234739888	20.4804973181787
3.22901e-06	6	41084740	3656	0.312	0.06692	ebi-a-GCST90001418	rs56033406	T	C	0.0349	CD24+ CD27+ AC	TRUE	reported	igd	0.00591039719871949	21.7249947120091
2.83798e-07	6	167859623	3656	-0.1404	0.02729	ebi-a-GCST90001418	rs4076316	A	T	0.3005	CD24+ CD27+ AC	TRUE	reported	igd	0.00718766983147828	26.4538873724137
5.74804e-06	7	7871676	3656	0.6162	0.1357	ebi-a-GCST90001418	rs144625305	T	C	0.0086	CD24+ CD27+ AC	TRUE	reported	igd	0.00560834827440197	20.6084841511922
8.56091e-06	8	124255582	3656	1.162	0.2608	ebi-a-GCST90001418	rs184496770	T	C	0.0021	CD24+ CD27+ AC	TRUE	reported	igd	0.00540056383242467	19.8408118143704
4.97898e-06	8	89432719	3656	-0.2901	0.06345	ebi-a-GCST90001418	rs118092259	G	T	0.0414	CD24+ CD27+ AC	TRUE	reported	igd	0.00568525433118148	20.8926996372398
9.50692e-06	9	8855603	3656	0.1133	0.02556	ebi-a-GCST90001418	rs10759006	C	T	0.6198	CD24+ CD27+ AC	TRUE	reported	igd	0.00534569406959346	19.6381456490283
6.08695e-07	10	53790461	3656	0.1488	0.02978	ebi-a-GCST90001418	rs10762541	T	C	0.772	CD24+ CD27+ AC	TRUE	reported	igd	0.00678257521647467	24.9527739068815
3.10799e-06	12	11634360	3656	-0.4374	0.09365	ebi-a-GCST90001418	rs138329462	A	G	0.0174	CD24+ CD27+ AC	TRUE	reported	igd	0.00593133143713568	21.8024023457321
2.869e-06	13	46224092	3656	1.818	0.3878	ebi-a-GCST90001418	rs557577736	G	A	0.001	CD24+ CD27+ AC	TRUE	reported	igd	0.00597534680992259	21.9651667324211
2.04202e-10	13	108993494	3656	0.1691	0.02653	ebi-a-GCST90001418	rs12874404	G	A	0.3256	CD24+ CD27+ AC	TRUE	reported	igd	0.0109902382266724	40.6045845374222
7.38193e-07	13	50212885	3656	0.4411	0.08893	ebi-a-GCST90001418	rs73192651	T	C	0.02	CD24+ CD27+ AC	TRUE	reported	igd	0.00668434143661075	24.5889445100467
5.54102e-06	13	70167316	3656	0.283	0.06219	ebi-a-GCST90001418	rs76552872	T	G	0.042	CD24+ CD27+ AC	TRUE	reported	igd	0.00563212977731849	20.6963668302286
1.12699e-06	14	96205838	3656	0.2815	0.05774	ebi-a-GCST90001418	rs77762131	C	G	0.045	CD24+ CD27+ AC	TRUE	reported	igd	0.00645925949725062	23.7555776434599
1.84001e-06	17	2716535	3656	-0.118	0.0247	ebi-a-GCST90001418	rs11653761	T	G	0.592	CD24+ CD27+ AC	TRUE	reported	igd	0.00620384918098676	22.8103770462822
8.74802e-06	17	62258665	3656	0.1546	0.03472	ebi-a-GCST90001418	rs11649808	A	G	0.8487	CD24+ CD27+ AC	TRUE	reported	igd	0.0053939196035769	19.8162695965164
8.63794e-06	19	14993354	3656	-0.2606	0.0585	ebi-a-GCST90001418	rs7254039	A	G	0.0435	CD24+ CD27+ AC	TRUE	reported	igd	0.00539858540323666	19.8335039282287
7.09006e-06	22	45400116	3656	-0.1712	0.03808	ebi-a-GCST90001418	rs728776	G	A	0.121	CD24+ CD27+ AC	TRUE	reported	igd	0.00549810549950584	20.2011455244989
2.59902e-06	22	45164171	3656	0.5664	0.1203	ebi-a-GCST90001418	rs144295598	A	G	0.0103	CD24+ CD27+ AC	TRUE	reported	igd	0.00602675783198327	22.1552977321943
1.009e-06	1	11620068	3658	-0.4047	0.08262	ebi-a-GCST90001419	rs529500582	A	G	0.0254	CD20- %B cell	TRUE	reported	igd	0.0065164789127366	23.9805154280686
1.07999e-06	1	242186219	3658	-0.9447	0.1934	ebi-a-GCST90001419	rs187723151	A	G	0.004	CD20- %B cell	TRUE	reported	igd	0.00648048622199262	23.8471990726283
6.19598e-06	2	221466858	3658	0.3316	0.07326	ebi-a-GCST90001419	rs112180455	T	C	0.0299	CD20- %B cell	TRUE	reported	igd	0.00556962423534249	20.4765931337873
2.07998e-06	3	154090291	3658	0.1401	0.02947	ebi-a-GCST90001419	rs58352426	A	G	0.2246	CD20- %B cell	TRUE	reported	igd	0.00614040943974383	22.5880367055153
5.11105e-06	3	187638796	3658	0.3083	0.06752	ebi-a-GCST90001419	rs75951284	T	C	0.0316	CD20- %B cell	TRUE	reported	igd	0.00566722215225997	20.8374546733842
6.60602e-06	4	90909176	3658	0.2235	0.04952	ebi-a-GCST90001419	rs74786971	C	G	0.0645	CD20- %B cell	TRUE	reported	igd	0.00553781388322161	20.3589918648558
3.971e-06	5	93014071	3658	0.2993	0.06479	ebi-a-GCST90001419	rs316122	C	G	0.0372	CD20- %B cell	TRUE	reported	igd	0.00579999386431342	21.3284826363558
2.10499e-06	6	32572202	3658	0.1364	0.02871	ebi-a-GCST90001419	rs9270911	T	C	0.6083	CD20- %B cell	TRUE	reported	igd	0.006132634542707	22.5592595827116
7.45899e-06	6	17249496	3658	-0.1917	0.04273	ebi-a-GCST90001419	rs9477367	C	T	0.9097	CD20- %B cell	TRUE	reported	igd	0.00547207098811965	20.1159675349112
8.59904e-06	7	137173666	3658	0.2453	0.05506	ebi-a-GCST90001419	rs111761453	T	G	0.0524	CD20- %B cell	TRUE	reported	igd	0.00539670742167903	19.8374190804369
6.41904e-06	7	150969808	3658	0.2118	0.04687	ebi-a-GCST90001419	rs75368642	T	C	0.073	CD20- %B cell	TRUE	reported	igd	0.00555137614014615	20.4091299252827
5.83002e-06	9	9023522	3658	0.1137	0.02506	ebi-a-GCST90001419	rs7875273	C	T	0.3779	CD20- %B cell	TRUE	reported	igd	0.00559600322494526	20.5741206358284
1.02901e-06	11	17687837	3658	-0.2663	0.0544	ebi-a-GCST90001419	rs118084343	G	A	0.0547	CD20- %B cell	TRUE	reported	igd	0.00650826295810378	23.9500828116339
5.84494e-06	12	92375948	3658	0.2407	0.05303	ebi-a-GCST90001419	rs3885787	C	A	0.9422	CD20- %B cell	TRUE	reported	igd	0.00560049129121776	20.5907142766786
2.67399e-06	15	39319915	3658	-0.1233	0.02622	ebi-a-GCST90001419	rs4244568	G	T	0.3414	CD20- %B cell	TRUE	reported	igd	0.00600896321699187	22.1015770850639
1.639e-06	15	80306120	3658	-1.694	0.3528	ebi-a-GCST90001419	rs140134875	A	C	0.0011	CD20- %B cell	TRUE	reported	igd	0.00626321505865639	23.0426352344392
7.06399e-06	16	81747602	3658	-0.1372	0.03051	ebi-a-GCST90001419	rs4889373	G	A	0.7989	CD20- %B cell	TRUE	reported	igd	0.00549776119357462	20.2109297891899
4.17503e-06	16	74140113	3658	0.2021	0.04383	ebi-a-GCST90001419	rs2107459	A	C	0.0853	CD20- %B cell	TRUE	reported	igd	0.00577868543455164	21.2496691020499
2.35798e-06	20	6103341	3658	-0.2182	0.04616	ebi-a-GCST90001419	rs7265879	G	C	0.0778	CD20- %B cell	TRUE	reported	igd	0.00607140739567187	22.3326560919379
5.65002e-06	20	46686437	3658	0.4562	0.1004	ebi-a-GCST90001419	rs57840701	C	A	0.015	CD20- %B cell	TRUE	reported	igd	0.00561248377543962	20.6350545921108
6.33199e-07	1	168227395	3656	-0.6197	0.1242	ebi-a-GCST90001420	rs115156019	T	C	0.0081	IgD- CD38br AC	TRUE	reported	igd	0.00676341941209894	24.8818207210829
9.59909e-06	1	213100225	3656	-0.108	0.02437	ebi-a-GCST90001420	rs2792563	A	G	0.5671	IgD- CD38br AC	TRUE	reported	igd	0.00534322559013456	19.6290286344608
2.33099e-06	2	204476635	3656	-1.339	0.2832	ebi-a-GCST90001420	rs138158989	A	G	0.0018	IgD- CD38br AC	TRUE	reported	igd	0.00607744469146363	22.3427698506294
7.81592e-06	2	237823477	3656	0.5637	0.1259	ebi-a-GCST90001420	rs114044800	C	G	0.0086	IgD- CD38br AC	TRUE	reported	igd	0.00545335261391928	20.0358128033844
1.64101e-06	2	187165335	3656	2.541	0.5292	ebi-a-GCST90001420	rs148362575	T	A	8e-04	IgD- CD38br AC	TRUE	reported	igd	0.00626661985399054	23.042628338717
7.43293e-07	3	20980398	3656	-0.1466	0.02957	ebi-a-GCST90001420	rs66491584	A	G	0.1991	IgD- CD38br AC	TRUE	reported	igd	0.00667804191297149	24.565615358983
6.98506e-06	3	149265655	3656	0.3828	0.08506	ebi-a-GCST90001420	rs141490841	A	G	0.02	IgD- CD38br AC	TRUE	reported	igd	0.00550918921896726	20.2420949373043
8.48301e-06	4	168102710	3656	0.3438	0.07709	ebi-a-GCST90001420	rs62353585	C	T	0.0227	IgD- CD38br AC	TRUE	reported	igd	0.00541069744922415	19.8782436416319
8.27409e-06	5	36474634	3656	0.3462	0.07754	ebi-a-GCST90001420	rs3105149	T	A	0.0239	IgD- CD38br AC	TRUE	reported	igd	0.0054229398170498	19.9234658477393
8.03193e-06	7	105792831	3656	-0.1707	0.03819	ebi-a-GCST90001420	rs78678130	A	G	0.1076	IgD- CD38br AC	TRUE	reported	igd	0.00543493978141246	19.9677937177045
4.47497e-06	7	132571443	3656	-0.6658	0.1449	ebi-a-GCST90001420	rs138058221	T	C	0.0068	IgD- CD38br AC	TRUE	reported	igd	0.00574174405662043	21.1014921500293
2.75797e-06	9	8537763	3656	0.2526	0.0538	ebi-a-GCST90001420	rs10815908	T	G	0.0511	IgD- CD38br AC	TRUE	reported	igd	0.00599356404507081	22.0325364389107
2.16202e-06	10	7484185	3656	-2.494	0.5255	ebi-a-GCST90001420	rs912755	C	G	0.9996	IgD- CD38br AC	TRUE	reported	igd	0.00612313524170272	22.5117788395476
5.15905e-06	11	19547027	3656	0.1457	0.03191	ebi-a-GCST90001420	rs11605946	A	G	0.1637	IgD- CD38br AC	TRUE	reported	igd	0.00567008817114472	20.8366478076231
6.68606e-06	11	97756814	3656	0.1973	0.04374	ebi-a-GCST90001420	rs79801395	C	G	0.0799	IgD- CD38br AC	TRUE	reported	igd	0.00553452224687797	20.3356926333772
8.85503e-07	11	127827727	3656	0.1689	0.03431	ebi-a-GCST90001420	rs478251	C	A	0.1332	IgD- CD38br AC	TRUE	reported	igd	0.00658479831348053	24.2203390854195
3.92401e-06	11	111211623	3656	-0.5657	0.1224	ebi-a-GCST90001420	rs147319637	A	G	0.0094	IgD- CD38br AC	TRUE	reported	igd	0.0058086248172137	21.3487217973467
7.11295e-06	12	14317207	3656	-0.1355	0.03014	ebi-a-GCST90001420	rs11609248	G	A	0.1916	IgD- CD38br AC	TRUE	reported	igd	0.00549783422662934	20.2001433033395
4.90501e-06	12	106098314	3656	-0.3311	0.07236	ebi-a-GCST90001420	rs17037450	A	G	0.0264	IgD- CD38br AC	TRUE	reported	igd	0.00569423016469226	20.9258737633916
4.14801e-06	12	31092966	3656	-0.1142	0.02477	ebi-a-GCST90001420	rs2075365	A	G	0.6518	IgD- CD38br AC	TRUE	reported	igd	0.00578037930073824	21.2443061122071
2.869e-06	15	47631034	3656	0.1928	0.04113	ebi-a-GCST90001420	rs74011406	A	G	0.093	IgD- CD38br AC	TRUE	reported	igd	0.00597431420875703	21.9613481128724
8.30501e-06	16	81821361	3656	0.3465	0.07762	ebi-a-GCST90001420	rs72834736	C	G	0.0248	IgD- CD38br AC	TRUE	reported	igd	0.00542116005004641	19.9168914792782
6.32499e-06	2	205623497	3657	0.3592	0.07943	ebi-a-GCST90001421	rs6712095	T	G	0.0246	CD20- AC	TRUE	reported	igd	0.00556104868847986	20.4392968815103
1.47999e-07	2	75536553	3657	-0.1546	0.02937	ebi-a-GCST90001421	rs57641238	C	G	0.2252	CD20- AC	TRUE	reported	igd	0.00751982899190351	27.693223268622
8.03397e-06	3	146097919	3657	-0.1694	0.03789	ebi-a-GCST90001421	rs34625183	T	C	0.1154	CD20- AC	TRUE	reported	igd	0.00543607379911636	19.977448620791
4.11396e-06	3	133253719	3657	0.1193	0.02587	ebi-a-GCST90001421	rs36123742	T	A	0.6555	CD20- AC	TRUE	reported	igd	0.00578155796668065	21.2544783669479
2.031e-06	4	90909176	3657	0.2348	0.04935	ebi-a-GCST90001421	rs74786971	C	G	0.0645	CD20- AC	TRUE	reported	igd	0.00615200777265016	22.6247762081232
3.24399e-06	5	142419461	3657	-0.2732	0.05861	ebi-a-GCST90001421	rs116699251	A	G	0.0446	CD20- AC	TRUE	reported	igd	0.00590636497486186	21.7160267629862
6.26397e-06	5	9688280	3657	1.728	0.3819	ebi-a-GCST90001421	rs41494	T	A	0.999	CD20- AC	TRUE	reported	igd	0.00556722315209768	20.4621177968566
8.31209e-08	6	128553518	3657	1.508	0.2808	ebi-a-GCST90001421	rs7773849	G	A	0.0018	CD20- AC	TRUE	reported	igd	0.00782477564014294	28.8251049437106
3.17001e-07	6	32614025	3657	0.177	0.03455	ebi-a-GCST90001421	rs9273241	T	C	0.5975	CD20- AC	TRUE	reported	igd	0.00712557300310145	26.2308793722382
9.77507e-06	7	56828069	3657	0.1274	0.02877	ebi-a-GCST90001421	rs2102662	A	G	0.7447	CD20- AC	TRUE	reported	igd	0.00533349222816358	19.5984422332732
5.77006e-06	7	137173666	3657	0.249	0.05482	ebi-a-GCST90001421	rs111761453	T	G	0.0524	CD20- AC	TRUE	reported	igd	0.00560986587887055	20.6197337279436
3.21203e-06	7	15900650	3657	-0.1541	0.03305	ebi-a-GCST90001421	rs38182	T	C	0.1693	CD20- AC	TRUE	reported	igd	0.00590967011391699	21.7282510622972
4.34901e-06	8	19139514	3657	-0.1182	0.02568	ebi-a-GCST90001421	rs6586822	C	T	0.6508	CD20- AC	TRUE	reported	igd	0.00575985102234157	21.1742158152693
9.72098e-06	10	25320223	3657	-0.1128	0.02546	ebi-a-GCST90001421	rs6482467	G	A	0.3646	CD20- AC	TRUE	reported	igd	0.00533889740110222	19.618410682837
3.49897e-06	11	19531128	3657	0.1881	0.04049	ebi-a-GCST90001421	rs16936840	T	C	0.102	CD20- AC	TRUE	reported	igd	0.00586680499070589	21.5697175677044
6.07799e-06	11	88131197	3657	-0.1412	0.03117	ebi-a-GCST90001421	rs2212443	G	T	0.8048	CD20- AC	TRUE	reported	igd	0.00558008279321899	20.5096481439182
6.50594e-06	13	21076875	3657	-0.1127	0.02495	ebi-a-GCST90001421	rs12146943	A	G	0.3704	CD20- AC	TRUE	reported	igd	0.00554837026607848	20.3924381198338
3.51901e-06	13	24882401	3657	-0.1249	0.0269	ebi-a-GCST90001421	rs77553819	C	G	0.2863	CD20- AC	TRUE	reported	igd	0.00586060753768768	21.5467978762953
3.49398e-06	14	95266847	3657	-0.1932	0.04158	ebi-a-GCST90001421	rs71431666	C	G	0.0946	CD20- AC	TRUE	reported	igd	0.00586899759434892	21.5778264186879
6.60998e-06	16	29232967	3657	0.1091	0.02419	ebi-a-GCST90001421	rs252298	A	G	0.5643	CD20- AC	TRUE	reported	igd	0.00553151163649048	20.3301313897264
5.91602e-06	16	87840577	3657	-0.1465	0.03231	ebi-a-GCST90001421	rs56736306	G	C	0.1719	CD20- AC	TRUE	reported	igd	0.00559038461423056	20.5477254532439
3.75301e-06	17	32078878	3657	-0.1164	0.02513	ebi-a-GCST90001421	rs2637364	C	T	0.6221	CD20- AC	TRUE	reported	igd	0.00583251117917896	21.4428942805041
3.23102e-06	20	39267990	3657	0.3071	0.06585	ebi-a-GCST90001421	rs6029245	C	T	0.0358	CD20- AC	TRUE	reported	igd	0.00591218295911547	21.7375450590381
5.17095e-06	20	4944838	3657	-0.1123	0.0246	ebi-a-GCST90001421	rs6052993	G	C	0.4371	CD20- AC	TRUE	reported	igd	0.00566626020388066	20.8281990405257
9.67409e-06	22	48837650	3657	-0.1147	0.02589	ebi-a-GCST90001421	rs6008703	C	G	0.3131	CD20- AC	TRUE	reported	igd	0.00533842463160578	19.6166641114014
1.92801e-06	2	34491589	3659	-0.2476	0.05192	ebi-a-GCST90001422	rs75839951	G	T	0.0585	CD20- CD38- %B cell	TRUE	reported	igd	0.0061770133672645	22.7297397906073
6.54305e-06	2	17752538	3659	0.127	0.02814	ebi-a-GCST90001422	rs4832496	A	G	0.236	CD20- CD38- %B cell	TRUE	reported	igd	0.00553587109230419	20.3573763960625
8.62303e-06	3	63492195	3659	-0.4902	0.11	ebi-a-GCST90001422	rs141595421	G	T	0.0127	CD20- CD38- %B cell	TRUE	reported	igd	0.00539818892346326	19.8483218844511
5.99998e-06	4	163553861	3659	0.1157	0.02552	ebi-a-GCST90001422	rs396692	A	G	0.6682	CD20- CD38- %B cell	TRUE	reported	igd	0.00558611852862716	20.5431921655828
2.014e-06	4	113092883	3659	0.6255	0.1314	ebi-a-GCST90001422	rs182720746	T	C	0.0089	CD20- CD38- %B cell	TRUE	reported	igd	0.00615488855902262	22.6478222825997
3.06902e-06	4	25065221	3659	0.524	0.1121	ebi-a-GCST90001422	rs2215848	A	G	0.0118	CD20- CD38- %B cell	TRUE	reported	igd	0.0059361276260556	21.8380521934099
9.85598e-06	4	74145187	3659	-0.1398	0.03159	ebi-a-GCST90001422	rs62311900	T	C	0.1735	CD20- CD38- %B cell	TRUE	reported	igd	0.00532395456563809	19.5739124671856
3.11602e-07	5	173070505	3659	-0.1471	0.0287	ebi-a-GCST90001422	rs2339996	A	G	0.7803	CD20- CD38- %B cell	TRUE	reported	igd	0.00712840275952446	26.2557303119903
9.12494e-06	5	42353044	3659	0.2113	0.04756	ebi-a-GCST90001422	rs13176237	G	A	0.0696	CD20- CD38- %B cell	TRUE	reported	igd	0.00536557634318493	19.7277635082109
4.18803e-07	6	32509333	3659	0.2125	0.04192	ebi-a-GCST90001422	rs72492305	T	C	0.6663	CD20- CD38- %B cell	TRUE	reported	igd	0.00697386585987493	25.6825339965966
5.72005e-06	6	90013983	3659	0.1557	0.03428	ebi-a-GCST90001422	rs56284619	T	C	0.1469	CD20- CD38- %B cell	TRUE	reported	igd	0.00560649537187602	20.6185513878816
6.77002e-06	9	132193568	3659	0.1351	0.02998	ebi-a-GCST90001422	rs10988372	C	G	0.2044	CD20- CD38- %B cell	TRUE	reported	igd	0.00551926701371886	20.2959783932267
5.45306e-06	9	19948908	3659	0.2799	0.06148	ebi-a-GCST90001422	rs118073973	A	T	0.0402	CD20- CD38- %B cell	TRUE	reported	igd	0.00563277586726396	20.7157485148913
9.20005e-06	9	22099416	3659	-1.505	0.3389	ebi-a-GCST90001422	rs72652459	T	C	0.0012	CD20- CD38- %B cell	TRUE	reported	igd	0.00536084197829802	19.7103
2.90202e-06	10	17048435	3659	-0.1463	0.03122	ebi-a-GCST90001422	rs55767134	C	G	0.1838	CD20- CD38- %B cell	TRUE	reported	igd	0.00596570553920997	21.9475175841143
1.45902e-06	11	123385425	3659	0.1355	0.02809	ebi-a-GCST90001422	rs34666228	T	G	0.2346	CD20- CD38- %B cell	TRUE	reported	igd	0.00631916385565631	23.2561415894894
1.42099e-06	12	82233392	3659	-1.069	0.2213	ebi-a-GCST90001422	rs78301150	A	G	0.0033	CD20- CD38- %B cell	TRUE	reported	igd	0.00633679099574523	23.3214276843987
3.73104e-06	12	261706	3659	-1.342	0.2897	ebi-a-GCST90001422	rs55897487	T	C	0.0016	CD20- CD38- %B cell	TRUE	reported	igd	0.00583050356933355	21.4471995264439
2.48199e-08	14	31993501	3659	-0.8348	0.1494	ebi-a-GCST90001422	rs117308259	C	T	0.0066	CD20- CD38- %B cell	TRUE	reported	igd	0.00846079489456975	31.2051472802345
3.093e-06	14	33254318	3659	-0.2409	0.05156	ebi-a-GCST90001422	rs17099538	C	T	0.0559	CD20- CD38- %B cell	TRUE	reported	igd	0.00593064676792734	21.8177687097924
8.78598e-06	14	28669022	3659	-0.2551	0.05732	ebi-a-GCST90001422	rs77911577	C	A	0.05	CD20- CD38- %B cell	TRUE	reported	igd	0.00538395726735221	19.7957109887473
9.10395e-06	15	60895636	3659	0.1278	0.02875	ebi-a-GCST90001422	rs2113943	G	A	0.2288	CD20- CD38- %B cell	TRUE	reported	igd	0.00537136368868855	19.7491569138634
8.60399e-06	16	5488091	3659	0.1332	0.0299	ebi-a-GCST90001422	rs35639639	C	T	0.2062	CD20- CD38- %B cell	TRUE	reported	igd	0.00539454104823673	19.8348364528316
2.56803e-06	17	52971060	3659	0.293	0.06221	ebi-a-GCST90001422	rs16955339	T	G	0.0377	CD20- CD38- %B cell	TRUE	reported	igd	0.00602597690755792	22.1705970568306
8.077e-06	20	765164	3659	0.1488	0.03329	ebi-a-GCST90001422	rs36071180	A	G	0.1596	CD20- CD38- %B cell	TRUE	reported	igd	0.00543063905661488	19.9682875925343
1.547e-06	20	46576714	3659	-0.1186	0.02463	ebi-a-GCST90001422	rs6125184	A	G	0.5914	CD20- CD38- %B cell	TRUE	reported	igd	0.00629701516525823	23.1741121952845
5.38096e-06	4	113092883	3658	0.6026	0.1323	ebi-a-GCST90001423	rs182720746	T	C	0.0089	CD20- CD38- AC	TRUE	reported	igd	0.00563947583123925	20.7348573659904
1.33801e-06	4	74145187	3658	-0.1537	0.03175	ebi-a-GCST90001423	rs62311900	T	C	0.1736	CD20- CD38- AC	TRUE	reported	igd	0.00636565604384728	23.4219344750554
6.60496e-07	5	173070505	3658	-0.1438	0.02887	ebi-a-GCST90001423	rs2339996	A	G	0.7802	CD20- CD38- AC	TRUE	reported	igd	0.00673666432522316	24.7962890488492
4.25402e-07	6	32509333	3658	0.2112	0.04169	ebi-a-GCST90001423	rs72492305	T	C	0.6662	CD20- CD38- AC	TRUE	reported	igd	0.00696697143374266	25.6499500309054
3.29299e-06	6	85038851	3658	0.1893	0.04063	ebi-a-GCST90001423	rs6906886	A	T	0.903	CD20- CD38- AC	TRUE	reported	igd	0.00589921600366574	21.6955202697853
2.26898e-06	8	17516564	3658	-0.1548	0.03269	ebi-a-GCST90001423	rs11203884	T	C	0.1643	CD20- CD38- AC	TRUE	reported	igd	0.00609276213911483	22.4116874614426
4.08602e-06	9	132193568	3658	0.139	0.03012	ebi-a-GCST90001423	rs10988372	C	G	0.2045	CD20- CD38- AC	TRUE	reported	igd	0.0057883503805362	21.2854164395883
2.87303e-06	9	19948908	3658	0.2899	0.06184	ebi-a-GCST90001423	rs118073973	A	T	0.0402	CD20- CD38- AC	TRUE	reported	igd	0.00597189866727435	21.9644308830731
3.45096e-06	11	97639659	3658	-0.3072	0.06608	ebi-a-GCST90001423	rs75609575	A	G	0.0349	CD20- CD38- AC	TRUE	reported	igd	0.00587354477964951	21.6005515210225
4.63095e-06	11	88142031	3658	-0.1305	0.02844	ebi-a-GCST90001423	rs308820	C	T	0.7571	CD20- CD38- AC	TRUE	reported	igd	0.0057230233934767	21.0438077304802
3.99098e-07	11	123384801	3658	0.1435	0.02825	ebi-a-GCST90001423	rs61906277	G	A	0.2347	CD20- CD38- AC	TRUE	reported	igd	0.00700439329690897	25.7886960633413
4.39896e-06	14	31993501	3658	-0.6917	0.1504	ebi-a-GCST90001423	rs117308259	C	T	0.0066	CD20- CD38- AC	TRUE	reported	igd	0.00574899875655363	21.1398725549924
7.67397e-07	17	52971060	3658	0.3095	0.06249	ebi-a-GCST90001423	rs16955339	T	G	0.0377	CD20- CD38- AC	TRUE	reported	igd	0.00666122258384532	24.5167412369483
6.74e-06	18	34838106	3658	-0.2548	0.05651	ebi-a-GCST90001423	rs77510701	A	C	0.0484	CD20- CD38- AC	TRUE	reported	igd	0.00552710205309787	20.3193924619198
8.02306e-06	19	53396009	3658	-0.2131	0.04766	ebi-a-GCST90001423	rs80339814	C	T	0.0794	CD20- CD38- AC	TRUE	reported	igd	0.00543560674789107	19.9811881514366
9.59599e-06	20	46576714	3658	-0.1099	0.02479	ebi-a-GCST90001423	rs6125184	A	G	0.5914	CD20- CD38- AC	TRUE	reported	igd	0.00534406226691816	19.6428643379755
7.69892e-06	20	765164	3658	0.1498	0.03344	ebi-a-GCST90001423	rs36071180	A	G	0.1597	CD20- CD38- AC	TRUE	reported	igd	0.0054559628678496	20.0564273678388
3.27198e-06	1	40387371	3657	2.746	0.5892	ebi-a-GCST90001424	rs143109147	C	T	4e-04	IgD+ %Lymphocyte	TRUE	reported	igd	0.00590444066866014	21.7089096127426
7.43207e-07	2	206655953	3657	-0.2827	0.05702	ebi-a-GCST90001424	rs16837671	G	T	0.0494	IgD+ %Lymphocyte	TRUE	reported	igd	0.00667671512710037	24.5674234775181
6.96803e-06	4	46715880	3657	0.614	0.1364	ebi-a-GCST90001424	rs141070091	T	G	0.0081	IgD+ %Lymphocyte	TRUE	reported	igd	0.00551040203987765	20.2521167612659
4.76299e-06	5	115785493	3657	-0.3021	0.06594	ebi-a-GCST90001424	rs76845048	C	A	0.0357	IgD+ %Lymphocyte	TRUE	reported	igd	0.00570680550440883	20.9780920095664
6.78297e-07	6	31240635	3657	-0.2101	0.04223	ebi-a-GCST90001424	rs4361609	C	G	0.1131	IgD+ %Lymphocyte	TRUE	reported	igd	0.00672288082892556	24.7384430341346
4.854e-06	7	20106029	3657	-0.1651	0.03606	ebi-a-GCST90001424	rs73078428	A	T	0.1318	IgD+ %Lymphocyte	TRUE	reported	igd	0.00569948226969198	20.9510176493487
5.202e-06	7	121332400	3657	0.2879	0.06309	ebi-a-GCST90001424	rs111830700	A	G	0.0377	IgD+ %Lymphocyte	TRUE	reported	igd	0.00566201926979852	20.8125213279254
1.25101e-06	7	77469688	3657	-0.2739	0.05642	ebi-a-GCST90001424	rs34910780	T	A	0.0481	IgD+ %Lymphocyte	TRUE	reported	igd	0.00640328874308132	23.5548488544771
2.243e-06	8	130617819	3657	-0.1285	0.02712	ebi-a-GCST90001424	rs2395904	G	T	0.2657	IgD+ %Lymphocyte	TRUE	reported	igd	0.00610160255104862	22.4382667094784
8.16e-06	8	75515052	3657	0.2839	0.06355	ebi-a-GCST90001424	rs533239981	C	G	0.0387	IgD+ %Lymphocyte	TRUE	reported	igd	0.0054276408224848	19.9462884958792
3.11401e-06	10	7188484	3657	0.1101	0.02357	ebi-a-GCST90001424	rs1977295	A	G	0.5273	IgD+ %Lymphocyte	TRUE	reported	igd	0.00593125955924998	21.8081032096903
6.84101e-06	12	110312229	3657	0.3546	0.0787	ebi-a-GCST90001424	rs75319860	C	T	0.0249	IgD+ %Lymphocyte	TRUE	reported	igd	0.00552075862511054	20.2903911265981
2.22398e-06	13	100023905	3657	-1.032	0.2178	ebi-a-GCST90001424	rs116906133	G	A	0.0037	IgD+ %Lymphocyte	TRUE	reported	igd	0.00610183657092477	22.4391325865666
3.43084e-13	13	108993494	3657	0.1898	0.02599	ebi-a-GCST90001424	rs12874404	G	A	0.3257	IgD+ %Lymphocyte	TRUE	reported	igd	0.0143736544636309	53.3018494305582
2.10402e-06	14	95373465	3657	0.1596	0.03359	ebi-a-GCST90001424	rs2402519	C	G	0.1523	IgD+ %Lymphocyte	TRUE	reported	igd	0.00613547225272254	22.5635893601419
5.52497e-10	17	2731370	3657	-0.1468	0.0236	ebi-a-GCST90001424	rs11657531	T	C	0.4882	IgD+ %Lymphocyte	TRUE	reported	igd	0.0104696523962538	38.6714562125094
2.45499e-07	17	38038389	3657	-0.142	0.02747	ebi-a-GCST90001424	rs12939565	T	A	0.4267	IgD+ %Lymphocyte	TRUE	reported	igd	0.00725391716134158	26.7068
8.75407e-06	17	70210257	3657	-0.2576	0.05786	ebi-a-GCST90001424	rs75956343	G	A	0.0469	IgD+ %Lymphocyte	TRUE	reported	igd	0.00539091297564987	19.8105840606681
3.23601e-06	19	14873284	3657	0.1165	0.02499	ebi-a-GCST90001424	rs55658072	G	A	0.6218	IgD+ %Lymphocyte	TRUE	reported	igd	0.00590773589983801	21.7210972197369
2.47098e-06	20	44724305	3657	-0.1212	0.02568	ebi-a-GCST90001424	rs6131010	G	A	0.6172	IgD+ %Lymphocyte	TRUE	reported	igd	0.00605414706640758	22.2626891217565
1.64801e-06	1	213101844	3656	-0.1191	0.02482	ebi-a-GCST90001425	rs970081	A	G	0.6517	IgD- CD38br %lymphocyte	TRUE	reported	igd	0.00625874276558912	23.0134815264775
2.59998e-06	1	63802723	3656	0.192	0.04079	ebi-a-GCST90001425	rs78196740	C	T	0.0929	IgD- CD38br %lymphocyte	TRUE	reported	igd	0.00602372143304312	22.1440678122349
1.93299e-06	2	187165335	3656	2.567	0.5384	ebi-a-GCST90001425	rs148362575	T	A	8e-04	IgD- CD38br %lymphocyte	TRUE	reported	igd	0.006179359471796	22.7197731553874
6.13098e-06	2	136941539	3656	0.1297	0.02865	ebi-a-GCST90001425	rs62160934	A	T	0.2133	IgD- CD38br %lymphocyte	TRUE	reported	igd	0.00557438314579593	20.4829759707655
2.49799e-06	2	204476635	3656	-1.324	0.2808	ebi-a-GCST90001425	rs138158989	A	G	0.0018	IgD- CD38br %lymphocyte	TRUE	reported	igd	0.00604425287042182	22.2200033072922
1.97702e-06	3	20980398	3656	-0.1404	0.02948	ebi-a-GCST90001425	rs66491584	A	G	0.1991	IgD- CD38br %lymphocyte	TRUE	reported	igd	0.006165765775858	22.6694828666004
7.48204e-06	3	117331256	3656	1.619	0.361	ebi-a-GCST90001425	rs116540222	T	C	0.0011	IgD- CD38br %lymphocyte	TRUE	reported	igd	0.00547129872974287	20.1021102085295
4.16198e-06	3	157649504	3656	0.3801	0.08244	ebi-a-GCST90001425	rs79812543	A	G	0.0197	IgD- CD38br %lymphocyte	TRUE	reported	igd	0.00578090305978019	21.2462422472528
2.32498e-06	3	11712287	3656	0.2925	0.06183	ebi-a-GCST90001425	rs151009998	A	G	0.0379	IgD- CD38br %lymphocyte	TRUE	reported	igd	0.00608410494798733	22.3674051201106
9.29309e-06	4	55386841	3656	0.3028	0.06821	ebi-a-GCST90001425	rs11938966	A	C	0.0294	IgD- CD38br %lymphocyte	TRUE	reported	igd	0.00536135769787032	19.6959983202296
8.88608e-06	4	61089291	3656	-0.6902	0.1551	ebi-a-GCST90001425	rs114428590	A	T	0.0059	IgD- CD38br %lymphocyte	TRUE	reported	igd	0.00538733660663591	19.791953878293
8.95901e-06	5	89585751	3656	1.582	0.3557	ebi-a-GCST90001425	rs79264549	A	C	0.001	IgD- CD38br %lymphocyte	TRUE	reported	igd	0.00538140422785996	19.7700416342358
5.91902e-06	5	1297258	3656	0.1238	0.0273	ebi-a-GCST90001425	rs6554754	C	T	0.7503	IgD- CD38br %lymphocyte	TRUE	reported	igd	0.0055933734667586	20.5531480806687
8.62303e-06	6	31274174	3656	-0.4998	0.1122	ebi-a-GCST90001425	rs139101653	T	C	0.0129	IgD- CD38br %lymphocyte	TRUE	reported	igd	0.0053982107887773	19.8321201873519
3.53199e-06	6	41935797	3656	-2.09	0.45	ebi-a-GCST90001425	rs76624801	C	A	7e-04	IgD- CD38br %lymphocyte	TRUE	reported	igd	0.00586551965797069	21.5590639435935
8.31706e-07	6	40333488	3656	-1.987	0.4026	ebi-a-GCST90001425	rs187459109	A	G	8e-04	IgD- CD38br %lymphocyte	TRUE	reported	igd	0.0066184773011337	24.3450431739847
2.48199e-06	7	127285830	3656	0.3296	0.06986	ebi-a-GCST90001425	rs75346886	T	G	0.0294	IgD- CD38br %lymphocyte	TRUE	reported	igd	0.00605166483393585	22.2474172156112
8.25791e-06	7	132571443	3656	-0.6459	0.1447	ebi-a-GCST90001425	rs138058221	T	C	0.0068	IgD- CD38br %lymphocyte	TRUE	reported	igd	0.00542034451630954	19.9138789471447
1.47001e-06	7	106306631	3656	-0.311	0.06449	ebi-a-GCST90001425	rs148377259	C	T	0.0341	IgD- CD38br %lymphocyte	TRUE	reported	igd	0.00632085766761718	23.2433317089265
1.907e-06	9	8531036	3656	0.2558	0.05361	ebi-a-GCST90001425	rs12340211	G	C	0.0518	IgD- CD38br %lymphocyte	TRUE	reported	igd	0.00618881016172516	22.7547370790057
8.62204e-06	11	97765784	3656	0.1975	0.04432	ebi-a-GCST90001425	rs113087021	A	T	0.0766	IgD- CD38br %lymphocyte	TRUE	reported	igd	0.00540226612909095	19.8470997504408
5.11399e-06	11	127827727	3656	0.1561	0.03419	ebi-a-GCST90001425	rs478251	C	A	0.1332	IgD- CD38br %lymphocyte	TRUE	reported	igd	0.00566933669430698	20.8338705075506
6.50504e-06	12	10496783	3656	-0.1069	0.02367	ebi-a-GCST90001425	rs6488283	G	A	0.4229	IgD- CD38br %lymphocyte	TRUE	reported	igd	0.00554800102428721	20.3854944870402
1.086e-06	12	52932031	3656	0.1168	0.02391	ebi-a-GCST90001425	rs7294591	T	C	0.5412	IgD- CD38br %lymphocyte	TRUE	reported	igd	0.00648477442043006	23.8500277823409
1.64801e-06	12	14317207	3656	-0.1438	0.02996	ebi-a-GCST90001425	rs11609248	G	A	0.1916	IgD- CD38br %lymphocyte	TRUE	reported	igd	0.00626181088126309	23.0248341169481
7.68104e-06	12	106098314	3656	-0.3233	0.07216	ebi-a-GCST90001425	rs17037450	A	G	0.0264	IgD- CD38br %lymphocyte	TRUE	reported	igd	0.00546052248677228	20.0622998058924
1.64101e-06	14	22129890	3656	0.2941	0.06126	ebi-a-GCST90001425	rs72686093	T	C	0.0382	IgD- CD38br %lymphocyte	TRUE	reported	igd	0.00626470452601351	23.035541197251
7.14908e-06	15	74539114	3656	-0.1167	0.02595	ebi-a-GCST90001425	rs2627305	A	G	0.2986	IgD- CD38br %lymphocyte	TRUE	reported	igd	0.0055012961152679	20.212933336833
1.91898e-07	16	59885737	3656	-0.1289	0.02471	ebi-a-GCST90001425	rs4785074	T	C	0.635	IgD- CD38br %lymphocyte	TRUE	reported	igd	0.00738811467734914	27.1971063718007
4.11604e-06	16	81821361	3656	0.3562	0.07723	ebi-a-GCST90001425	rs72834736	C	G	0.0248	IgD- CD38br %lymphocyte	TRUE	reported	igd	0.00578482150034077	21.2607272744956
1.74699e-06	22	31013921	3656	0.3941	0.0823	ebi-a-GCST90001425	rs76348547	T	G	0.0207	IgD- CD38br %lymphocyte	TRUE	reported	igd	0.00623292093450362	22.9179387951683
9.54707e-06	1	41075209	3656	-0.1164	0.02625	ebi-a-GCST90001426	rs500586	T	C	0.7061	IgD- CD38dim %lymphocyte	TRUE	reported	igd	0.00534948127329765	19.6521332916536
7.79902e-06	1	119873920	3656	0.556	0.1242	ebi-a-GCST90001426	rs72691171	T	A	0.0105	IgD- CD38dim %lymphocyte	TRUE	reported	igd	0.0054516267740635	20.029437248803
4.55302e-06	1	19500582	3656	1.034	0.2251	ebi-a-GCST90001426	rs143785715	T	C	0.0027	IgD- CD38dim %lymphocyte	TRUE	reported	igd	0.00573831788181609	21.0888279386227
8.15793e-07	1	89286072	3656	0.516	0.1044	ebi-a-GCST90001426	rs10922490	C	T	0.0164	IgD- CD38dim %lymphocyte	TRUE	reported	igd	0.00663743085979606	24.4152267411152
4.86004e-08	2	136926146	3656	0.1644	0.03007	ebi-a-GCST90001426	rs11687597	G	A	0.2069	IgD- CD38dim %lymphocyte	TRUE	reported	igd	0.00810950436655399	29.8743954961122
2.509e-07	2	238554657	3656	0.1571	0.03041	ebi-a-GCST90001426	rs7595246	C	T	0.1893	IgD- CD38dim %lymphocyte	TRUE	reported	igd	0.00724693853319639	26.6736154519379
2.94002e-06	4	100279851	3656	0.5092	0.1088	ebi-a-GCST90001426	rs71612685	G	A	0.0126	IgD- CD38dim %lymphocyte	TRUE	reported	igd	0.00595550558777945	21.891794119954
9.93002e-06	4	1628280	3656	0.1691	0.03822	ebi-a-GCST90001426	rs1867929	A	C	0.1104	IgD- CD38dim %lymphocyte	TRUE	reported	igd	0.00532574709429809	19.5644753302066
6.80707e-06	5	89545035	3656	2.925	0.6491	ebi-a-GCST90001426	rs114839471	G	A	5e-04	IgD- CD38dim %lymphocyte	TRUE	reported	igd	0.00552353164740196	20.2950851849123
2.27898e-06	5	144608340	3656	-0.1275	0.02694	ebi-a-GCST90001426	rs17405603	T	A	0.2842	IgD- CD38dim %lymphocyte	TRUE	reported	igd	0.0060892859931106	22.3865692413412
1.66498e-06	6	41401285	3656	1.843	0.3841	ebi-a-GCST90001426	rs146936090	T	C	8e-04	IgD- CD38dim %lymphocyte	TRUE	reported	igd	0.00625791344953214	23.0104129170634
1.736e-06	7	22048853	3656	-0.1185	0.02475	ebi-a-GCST90001426	rs6972846	T	G	0.3885	IgD- CD38dim %lymphocyte	TRUE	reported	igd	0.00623111122648357	22.9112429245709
4.77595e-06	7	154618679	3656	0.2746	0.05995	ebi-a-GCST90001426	rs78027513	T	G	0.0414	IgD- CD38dim %lymphocyte	TRUE	reported	igd	0.00570599418998524	20.9693537810485
8.25296e-09	8	144984956	3656	-0.1408	0.02438	ebi-a-GCST90001426	rs7840395	G	A	0.5715	IgD- CD38dim %lymphocyte	TRUE	reported	igd	0.00904040046720974	33.3349849204335
6.89096e-06	8	40734662	3656	0.1383	0.03071	ebi-a-GCST90001426	rs2137277	G	A	0.1882	IgD- CD38dim %lymphocyte	TRUE	reported	igd	0.00551665789978437	20.2696889052373
2.24099e-06	10	22940992	3656	0.4384	0.09254	ebi-a-GCST90001426	rs72816858	C	G	0.0172	IgD- CD38dim %lymphocyte	TRUE	reported	igd	0.00610123935047822	22.4307841696856
6.51193e-07	12	54786414	3656	-0.2055	0.04122	ebi-a-GCST90001426	rs12298227	C	T	0.1013	IgD- CD38dim %lymphocyte	TRUE	reported	igd	0.00675241318230869	24.8410548342814
6.31495e-06	12	53022961	3656	-0.1218	0.02694	ebi-a-GCST90001426	rs593370	T	C	0.7001	IgD- CD38dim %lymphocyte	TRUE	reported	igd	0.00555996180741089	20.4296887333742
1.05201e-07	13	108957063	3656	0.1281	0.02404	ebi-a-GCST90001426	rs9520836	G	A	0.5044	IgD- CD38dim %lymphocyte	TRUE	reported	igd	0.00770660757839806	28.3786471889576
4.61095e-06	15	76646870	3656	0.38	0.08281	ebi-a-GCST90001426	rs118086652	G	A	0.0213	IgD- CD38dim %lymphocyte	TRUE	reported	igd	0.00572665780117792	21.0457292953548
1.93201e-07	17	2716535	3656	-0.1257	0.02411	ebi-a-GCST90001426	rs11653761	T	G	0.592	IgD- CD38dim %lymphocyte	TRUE	reported	igd	0.00737994277074463	27.1668003158964
6.63804e-06	18	61418402	3656	0.4981	0.1104	ebi-a-GCST90001426	rs145744014	T	C	0.0116	IgD- CD38dim %lymphocyte	TRUE	reported	igd	0.00553703620450165	20.3449811886706
7.05196e-06	19	36290177	3656	-0.1194	0.02653	ebi-a-GCST90001426	rs652344	C	T	0.2946	IgD- CD38dim %lymphocyte	TRUE	reported	igd	0.00550970713642994	20.2440084342552
6.04004e-06	20	18194427	3656	0.1091	0.02407	ebi-a-GCST90001426	rs2328245	T	C	0.5678	IgD- CD38dim %lymphocyte	TRUE	reported	igd	0.00558801397986932	20.5333436940583
5.86206e-06	22	27421843	3656	0.3766	0.08299	ebi-a-GCST90001426	rs134927	T	C	0.0215	IgD- CD38dim %lymphocyte	TRUE	reported	igd	0.00560097462476215	20.5812362609246
1.83802e-07	1	84127219	3656	0.1517	0.02904	ebi-a-GCST90001427	rs61790670	A	C	0.23	IgD- CD38- %lymphocyte	TRUE	reported	igd	0.00740870347950329	27.2734635181702
9.94695e-06	1	178417994	3656	-0.2855	0.06453	ebi-a-GCST90001427	rs116661843	A	G	0.0387	IgD- CD38- %lymphocyte	TRUE	reported	igd	0.00532554028903197	19.5637115501864
3.17497e-06	1	59700800	3656	0.1428	0.0306	ebi-a-GCST90001427	rs12128328	C	T	0.2113	IgD- CD38- %lymphocyte	TRUE	reported	igd	0.0059214501510574	21.7658643326039
7.36902e-06	2	119468602	3656	0.1358	0.03024	ebi-a-GCST90001427	rs12624265	G	A	0.2082	IgD- CD38- %lymphocyte	TRUE	reported	igd	0.00548581001865047	20.1557202602858
6.93905e-06	2	232313158	3656	-0.1296	0.02879	ebi-a-GCST90001427	rs12992631	T	C	0.2408	IgD- CD38- %lymphocyte	TRUE	reported	igd	0.0055121366263989	20.2529844502437
7.21905e-06	2	47117185	3656	-0.1193	0.02656	ebi-a-GCST90001427	rs2084194	A	G	0.677	IgD- CD38- %lymphocyte	TRUE	reported	igd	0.00548818202652686	20.1644834807424
2.84302e-07	2	238550072	3656	0.1403	0.02729	ebi-a-GCST90001427	rs6723786	G	A	0.2924	IgD- CD38- %lymphocyte	TRUE	reported	igd	0.00717750809510514	26.4162171922536
1.86698e-06	2	66709035	3656	-0.2723	0.05703	ebi-a-GCST90001427	rs114551034	A	G	0.0509	IgD- CD38- %lymphocyte	TRUE	reported	igd	0.00619701644562076	22.7850977175691
6.07198e-06	3	191905058	3656	0.2178	0.04807	ebi-a-GCST90001427	rs75524570	C	T	0.0673	IgD- CD38- %lymphocyte	TRUE	reported	igd	0.0055837956006983	20.5177560810934
6.27004e-06	4	133090875	3656	-0.853	0.1886	ebi-a-GCST90001427	rs150378941	C	G	0.0045	IgD- CD38- %lymphocyte	TRUE	reported	igd	0.00556397726049402	20.4445257864224
4.85601e-06	4	134727496	3656	-1.231	0.2689	ebi-a-GCST90001427	rs72942964	T	C	0.0021	IgD- CD38- %lymphocyte	TRUE	reported	igd	0.00569962023494854	20.9457954179029
6.40796e-06	4	56547047	3656	0.1731	0.0383	ebi-a-GCST90001427	rs7676571	T	C	0.8835	IgD- CD38- %lymphocyte	TRUE	reported	igd	0.0055561080810596	20.4154493714228
8.36508e-06	4	25771115	3656	0.1211	0.02714	ebi-a-GCST90001427	rs4697617	A	G	0.7103	IgD- CD38- %lymphocyte	TRUE	reported	igd	0.00541631288493396	19.8989864180821
7.97003e-06	4	186920475	3656	-0.165	0.03688	ebi-a-GCST90001427	rs72711540	C	G	0.1325	IgD- CD38- %lymphocyte	TRUE	reported	igd	0.00544513464031961	20.0054543683041
1.88599e-06	5	144608340	3656	-0.1322	0.0277	ebi-a-GCST90001427	rs17405603	T	A	0.2842	IgD- CD38- %lymphocyte	TRUE	reported	igd	0.0061915568823471	22.7648990152702
6.49696e-06	7	7871676	3656	0.617	0.1366	ebi-a-GCST90001427	rs144625305	T	C	0.0086	IgD- CD38- %lymphocyte	TRUE	reported	igd	0.0055493990674381	20.3906601025765
6.83392e-07	8	144986103	3656	-0.1246	0.02505	ebi-a-GCST90001427	rs11777835	C	T	0.5715	IgD- CD38- %lymphocyte	TRUE	reported	igd	0.00672179622901809	24.7276576970929
3.59104e-07	8	55620993	3656	0.391	0.07669	ebi-a-GCST90001427	rs190799514	C	T	0.0272	IgD- CD38- %lymphocyte	TRUE	reported	igd	0.007059808846799	25.9799550426531
5.99805e-06	8	55914981	3656	0.3985	0.08792	ebi-a-GCST90001427	rs75116337	C	T	0.0208	IgD- CD38- %lymphocyte	TRUE	reported	igd	0.00558780890580016	20.5325859081907
4.40099e-06	8	9936753	3656	0.204	0.04436	ebi-a-GCST90001427	rs814418	T	C	0.0907	IgD- CD38- %lymphocyte	TRUE	reported	igd	0.00575130108936037	21.1368183871384
8.39499e-06	11	12544361	3656	-0.1119	0.02508	ebi-a-GCST90001427	rs4756916	C	T	0.5685	IgD- CD38- %lymphocyte	TRUE	reported	igd	0.00541552540255906	19.8960775342488
9.0261e-06	11	23667143	3656	-0.3825	0.08604	ebi-a-GCST90001427	rs17234595	A	G	0.0207	IgD- CD38- %lymphocyte	TRUE	reported	igd	0.00537668414163877	19.7526073844279
4.95199e-06	12	54797571	3656	-0.1952	0.04268	ebi-a-GCST90001427	rs12426629	G	C	0.0989	IgD- CD38- %lymphocyte	TRUE	reported	igd	0.00568888184390971	20.9061066280693
1.43999e-06	13	109144845	3656	0.1207	0.025	ebi-a-GCST90001427	rs9514859	C	G	0.4402	IgD- CD38- %lymphocyte	TRUE	reported	igd	0.00633531467462402	23.2968325864333
1.378e-07	13	108993494	3656	0.1408	0.02668	ebi-a-GCST90001427	rs12874404	G	A	0.3256	IgD- CD38- %lymphocyte	TRUE	reported	igd	0.00756017166646719	27.8353069683406
5.63404e-06	16	85313662	3656	0.1116	0.02456	ebi-a-GCST90001427	rs4474666	A	G	0.5167	IgD- CD38- %lymphocyte	TRUE	reported	igd	0.00561590363537908	20.6364039395806
2.77997e-06	17	2716535	3656	-0.1169	0.0249	ebi-a-GCST90001427	rs11653761	T	G	0.592	IgD- CD38- %lymphocyte	TRUE	reported	igd	0.00599257899689688	22.0288935394103
9.61192e-06	17	49200947	3656	-0.1195	0.02696	ebi-a-GCST90001427	rs34157595	C	T	0.3155	IgD- CD38- %lymphocyte	TRUE	reported	igd	0.00534517883159463	19.6362426793485
3.33096e-06	18	60947111	3656	0.1163	0.02497	ebi-a-GCST90001427	rs7236090	C	T	0.5922	IgD- CD38- %lymphocyte	TRUE	reported	igd	0.00589857160047535	21.6812691465873
1.24e-06	21	42362418	3656	-0.5436	0.1119	ebi-a-GCST90001427	rs77741094	G	C	0.0126	IgD- CD38- %lymphocyte	TRUE	reported	igd	0.00641354576469748	23.5863684778604
3.85496e-06	1	214958496	3657	0.1953	0.04221	ebi-a-GCST90001428	rs112904733	T	G	0.0956	IgD- CD38dim %B cell	TRUE	reported	igd	0.00581987822101645	21.3961780484523
9.30593e-06	1	40387371	3657	-2.636	0.5937	ebi-a-GCST90001428	rs143109147	C	T	4e-04	IgD- CD38dim %B cell	TRUE	reported	igd	0.00536163149892259	19.702400137745
7.23003e-06	1	232094153	3657	-0.7345	0.1635	ebi-a-GCST90001428	rs12118242	T	C	0.0055	IgD- CD38dim %B cell	TRUE	reported	igd	0.00548823942373116	20.170214057714
2.81002e-07	1	233050029	3657	-0.5857	0.1138	ebi-a-GCST90001428	rs9424499	C	G	0.0109	IgD- CD38dim %B cell	TRUE	reported	igd	0.00719128571754929	26.4745352448275
2.48599e-06	2	136864703	3657	0.1484	0.03147	ebi-a-GCST90001428	rs16832731	A	G	0.1987	IgD- CD38dim %B cell	TRUE	reported	igd	0.00604389016543944	22.2247424570467
6.05703e-06	3	106834795	3657	-1.341	0.296	ebi-a-GCST90001428	rs138919897	G	A	0.0019	IgD- CD38dim %B cell	TRUE	reported	igd	0.0055810838864951	20.5133483229227
2.81799e-06	3	106275239	3657	0.3323	0.07083	ebi-a-GCST90001428	rs73205209	C	T	0.0334	IgD- CD38dim %B cell	TRUE	reported	igd	0.00598267200732296	21.9982746487157
4.40697e-06	3	8695105	3657	-0.2872	0.06245	ebi-a-GCST90001428	rs111854570	A	G	0.0388	IgD- CD38dim %B cell	TRUE	reported	igd	0.00575008925542715	21.1381223186104
6.21799e-06	5	89545035	3657	3.03	0.6695	ebi-a-GCST90001428	rs114839471	G	A	5e-04	IgD- CD38dim %B cell	TRUE	reported	igd	0.00556972141499904	20.4713514966463
1.51098e-06	5	144609363	3657	-0.1389	0.02884	ebi-a-GCST90001428	rs17405749	T	C	0.2374	IgD- CD38dim %B cell	TRUE	reported	igd	0.00630293785123042	23.1833611306362
6.50205e-06	5	11638274	3657	-0.3593	0.07955	ebi-a-GCST90001428	rs80088375	T	C	0.0247	IgD- CD38dim %B cell	TRUE	reported	igd	0.00554744714536585	20.3890263624031
3.46497e-07	6	125594743	3657	0.6398	0.1253	ebi-a-GCST90001428	rs75273600	A	G	0.0093	IgD- CD38dim %B cell	TRUE	reported	igd	0.00707906721242124	26.0584602529827
9.41499e-06	7	28192280	3657	-0.1154	0.02601	ebi-a-GCST90001428	rs849133	T	C	0.5576	IgD- CD38dim %B cell	TRUE	reported	igd	0.00535395250322535	19.6740302226477
8.36296e-06	9	75147206	3657	-0.4565	0.1023	ebi-a-GCST90001428	rs146267894	T	C	0.0148	IgD- CD38dim %B cell	TRUE	reported	igd	0.00541560495443974	19.9018164844327
1.41101e-06	10	132983821	3657	-0.136	0.02815	ebi-a-GCST90001428	rs2397752	T	C	0.248	IgD- CD38dim %B cell	TRUE	reported	igd	0.00634209800035898	23.3283186745295
8.23209e-06	10	10573290	3657	-0.246	0.05509	ebi-a-GCST90001428	rs117987395	G	T	0.0524	IgD- CD38dim %B cell	TRUE	reported	igd	0.00542298157566482	19.9290726528715
3.31002e-07	11	128322602	3657	-0.3698	0.07231	ebi-a-GCST90001428	rs80216562	A	G	0.029	IgD- CD38dim %B cell	TRUE	reported	igd	0.00710096251268915	26.139634548906
4.11396e-06	11	11033950	3657	-0.1167	0.02529	ebi-a-GCST90001428	rs10743163	A	G	0.4035	IgD- CD38dim %B cell	TRUE	reported	igd	0.00578892190861102	21.2817077200465
9.93002e-06	12	121343559	3657	0.321	0.07254	ebi-a-GCST90001428	rs61946381	C	A	0.0305	IgD- CD38dim %B cell	TRUE	reported	igd	0.00532611717589123	19.5711967651259
8.82308e-06	12	57302799	3657	-0.1293	0.02904	ebi-a-GCST90001428	rs1846398	C	A	0.7518	IgD- CD38dim %B cell	TRUE	reported	igd	0.00539176451669082	19.8137302763523
3.36202e-06	13	19499423	3657	0.1177	0.02529	ebi-a-GCST90001428	rs4038038	A	G	0.359	IgD- CD38dim %B cell	TRUE	reported	igd	0.00588797063951752	21.6479954490449
7.416e-06	15	77402748	3657	0.651	0.1451	ebi-a-GCST90001428	rs117227598	G	C	0.0078	IgD- CD38dim %B cell	TRUE	reported	igd	0.00547416973463867	20.1182209362684
3.48097e-06	16	81916912	3657	-0.1701	0.0366	ebi-a-GCST90001428	rs11548656	G	A	0.1288	IgD- CD38dim %B cell	TRUE	reported	igd	0.00587170100706497	21.5878244312759
2.73697e-06	17	49605668	3657	0.2621	0.05581	ebi-a-GCST90001428	rs75659776	T	C	0.0515	IgD- CD38dim %B cell	TRUE	reported	igd	0.00599478620019135	22.0430871563941
8.88894e-06	17	41946947	3657	-0.2358	0.05299	ebi-a-GCST90001428	rs117541917	C	A	0.0593	IgD- CD38dim %B cell	TRUE	reported	igd	0.00538554388669527	19.7907468415368
6.221e-06	20	6688542	3657	0.887	0.196	ebi-a-GCST90001428	rs113530462	C	G	0.0038	IgD- CD38dim %B cell	TRUE	reported	igd	0.00556909657051671	20.4690420370489
5.72506e-06	1	247700906	3656	0.1734	0.03817	ebi-a-GCST90001429	rs1919856	G	A	0.108	IgD+ CD38br %lymphocyte	TRUE	reported	igd	0.00561310378072134	20.6260574156168
9.105e-07	2	16464977	3656	-0.1278	0.02599	ebi-a-GCST90001429	rs11682311	C	T	0.3243	IgD+ CD38br %lymphocyte	TRUE	reported	igd	0.0065702233719254	24.1663746807576
9.60395e-06	2	97558150	3656	-0.1658	0.03741	ebi-a-GCST90001429	rs4907205	C	T	0.1232	IgD+ CD38br %lymphocyte	TRUE	reported	igd	0.0053439254174898	19.6316133530917
2.067e-08	2	105587803	3656	-0.3597	0.06402	ebi-a-GCST90001429	rs140380950	C	T	0.0368	IgD+ CD38br %lymphocyte	TRUE	reported	igd	0.00856070392922548	31.5509101579497
6.66807e-06	3	183195708	3656	0.3352	0.07432	ebi-a-GCST90001429	rs2686423	G	A	0.9739	IgD+ CD38br %lymphocyte	TRUE	reported	igd	0.00553325513472593	20.3310109329273
1.25901e-06	4	15915069	3656	-0.4243	0.08741	ebi-a-GCST90001429	rs76112278	A	G	0.0194	IgD+ CD38br %lymphocyte	TRUE	reported	igd	0.00640365053459228	23.5497433801862
8.55697e-06	4	38379833	3656	-0.283	0.06349	ebi-a-GCST90001429	rs7667070	C	T	0.0361	IgD+ CD38br %lymphocyte	TRUE	reported	igd	0.00540508173609643	19.8575000746745
1.011e-06	5	498773	3656	1.792	0.3659	ebi-a-GCST90001429	rs78658073	A	G	0.001	IgD+ CD38br %lymphocyte	TRUE	reported	igd	0.00651786061012785	23.9725121621547
2.46598e-07	5	158276610	3656	-0.2327	0.04501	ebi-a-GCST90001429	rs80330977	A	G	0.0814	IgD+ CD38br %lymphocyte	TRUE	reported	igd	0.00725780067612578	26.7138877430873
2.02502e-06	5	18919526	3656	-0.1368	0.02874	ebi-a-GCST90001429	rs76660971	A	G	0.2299	IgD+ CD38br %lymphocyte	TRUE	reported	igd	0.00615898851627303	22.644410703945
6.07393e-06	6	31562150	3656	-0.1653	0.03649	ebi-a-GCST90001429	rs2857599	A	G	0.1722	IgD+ CD38br %lymphocyte	TRUE	reported	igd	0.00558162856369829	20.5097485702073
1.58599e-06	7	48791017	3656	-0.4644	0.09659	ebi-a-GCST90001429	rs117772462	A	T	0.0159	IgD+ CD38br %lymphocyte	TRUE	reported	igd	0.00628313747852291	23.1037483738246
2.95597e-06	7	190115	3656	-0.2347	0.05014	ebi-a-GCST90001429	rs11185560	A	G	0.9375	IgD+ CD38br %lymphocyte	TRUE	reported	igd	0.00595739411525493	21.8987777468217
2.988e-06	8	130602281	3656	0.126	0.02692	ebi-a-GCST90001429	rs10103048	C	A	0.7321	IgD+ CD38br %lymphocyte	TRUE	reported	igd	0.00595648685412446	21.895422762823
7.75908e-07	8	118255950	3656	-0.1213	0.02451	ebi-a-GCST90001429	rs1695681	A	C	0.5309	IgD+ CD38br %lymphocyte	TRUE	reported	igd	0.00665470839550746	24.4792064579151
7.74908e-06	9	115678594	3656	0.1232	0.02752	ebi-a-GCST90001429	rs13300113	T	A	0.2789	IgD+ CD38br %lymphocyte	TRUE	reported	igd	0.00545185355848707	20.0302750289056
5.66304e-06	10	63723909	3656	-0.116	0.02553	ebi-a-GCST90001429	rs10821937	T	C	0.6458	IgD+ CD38br %lymphocyte	TRUE	reported	igd	0.00561516669450419	20.6336806581349
3.73603e-06	11	15377699	3656	0.1495	0.03227	ebi-a-GCST90001429	rs10832409	A	G	0.1722	IgD+ CD38br %lymphocyte	TRUE	reported	igd	0.00583628078171	21.4509638242852
1.08901e-06	12	110228055	3656	0.3875	0.07937	ebi-a-GCST90001429	rs11068290	T	C	0.0231	IgD+ CD38br %lymphocyte	TRUE	reported	igd	0.00647742222240404	23.8228112073792
1.88599e-06	12	75564449	3656	-0.4624	0.09688	ebi-a-GCST90001429	rs59879144	A	C	0.0161	IgD+ CD38br %lymphocyte	TRUE	reported	igd	0.00619246398108443	22.7682549857942
6.485e-06	12	61758121	3656	0.1102	0.02441	ebi-a-GCST90001429	rs10877626	G	C	0.4739	IgD+ CD38br %lymphocyte	TRUE	reported	igd	0.00554379427162333	20.3699510866591
7.92501e-06	12	27184482	3656	-0.4731	0.1058	ebi-a-GCST90001429	rs17408660	G	A	0.0129	IgD+ CD38br %lymphocyte	TRUE	reported	igd	0.00543950746571963	19.9846670252231
7.06708e-06	14	43915569	3656	-0.5382	0.1197	ebi-a-GCST90001429	rs75589249	T	C	0.0107	IgD+ CD38br %lymphocyte	TRUE	reported	igd	0.0054991813754283	20.2051203674278
2.503e-06	14	22499870	3656	0.1771	0.03756	ebi-a-GCST90001429	rs3811315	A	T	0.1157	IgD+ CD38br %lymphocyte	TRUE	reported	igd	0.00604431085845329	22.2202177803955
8.88403e-07	16	84759446	3656	-0.1525	0.03097	ebi-a-GCST90001429	rs2216762	C	T	0.8141	IgD+ CD38br %lymphocyte	TRUE	reported	igd	0.0065884053950269	24.2336947184528
1.86299e-06	17	8639905	3656	0.1158	0.02425	ebi-a-GCST90001429	rs60521331	A	G	0.5022	IgD+ CD38br %lymphocyte	TRUE	reported	igd	0.00619850692495354	22.7906120705233
8.58796e-06	21	16767346	3656	-0.3886	0.0872	ebi-a-GCST90001429	rs55708924	G	A	0.0185	IgD+ CD38br %lymphocyte	TRUE	reported	igd	0.00540273537118941	19.8488330386609
4.27701e-07	1	40387371	3656	2.959	0.5843	ebi-a-GCST90001430	rs143109147	C	T	4e-04	IgD+ CD38dim %lymphocyte	TRUE	reported	igd	0.00696588243364783	25.6318830967542
9.68902e-06	2	12243809	3656	0.1449	0.0327	ebi-a-GCST90001430	rs55877424	A	G	0.1607	IgD+ CD38dim %lymphocyte	TRUE	reported	igd	0.00534206086641413	19.6247268914179
8.93902e-06	3	41659628	3656	0.6348	0.1427	ebi-a-GCST90001430	rs149290264	T	C	0.007	IgD+ CD38dim %lymphocyte	TRUE	reported	igd	0.0053836312473476	19.7782674766136
9.58893e-06	3	80085882	3656	2.439	0.5502	ebi-a-GCST90001430	rs182174914	A	T	4e-04	IgD+ CD38dim %lymphocyte	TRUE	reported	igd	0.00534623656208017	19.6401492820172
5.61798e-06	3	193840329	3656	-0.1262	0.02775	ebi-a-GCST90001430	rs10933716	T	C	0.2486	IgD+ CD38dim %lymphocyte	TRUE	reported	igd	0.00562518311979973	20.6706955675292
4.74395e-06	3	115393238	3656	0.1411	0.0308	ebi-a-GCST90001430	rs28399382	T	C	0.1982	IgD+ CD38dim %lymphocyte	TRUE	reported	igd	0.00570769144520855	20.9756269472769
7.89405e-06	4	61631854	3656	0.1272	0.02842	ebi-a-GCST90001430	rs28654727	A	C	0.2433	IgD+ CD38dim %lymphocyte	TRUE	reported	igd	0.00544937609843871	20.0211228922479
2.42298e-06	4	170331972	3656	0.1165	0.02467	ebi-a-GCST90001430	rs6831487	G	T	0.4702	IgD+ CD38dim %lymphocyte	TRUE	reported	igd	0.00606270381527309	22.2882467797955
5.32304e-06	5	158317602	3656	-0.2112	0.04633	ebi-a-GCST90001430	rs75512885	A	T	0.0788	IgD+ CD38dim %lymphocyte	TRUE	reported	igd	0.00565191318992325	20.7694780831053
5.292e-06	5	118216796	3656	-0.2012	0.04413	ebi-a-GCST90001430	rs1510971	A	T	0.0826	IgD+ CD38dim %lymphocyte	TRUE	reported	igd	0.00565352930168431	20.7754506875724
3.75301e-06	5	160198880	3656	0.1502	0.03243	ebi-a-GCST90001430	rs12516105	C	T	0.1737	IgD+ CD38dim %lymphocyte	TRUE	reported	igd	0.00583309544188596	21.439187571955
7.92501e-06	6	31240635	3656	-0.1912	0.04275	ebi-a-GCST90001430	rs4361609	C	G	0.1131	IgD+ CD38dim %lymphocyte	TRUE	reported	igd	0.00544161278405567	19.992444253172
7.11607e-06	6	166502048	3656	0.1106	0.0246	ebi-a-GCST90001430	rs9459562	C	G	0.4346	IgD+ CD38dim %lymphocyte	TRUE	reported	igd	0.0054984378728878	20.2023734830133
7.26106e-06	7	77469688	3656	-0.2544	0.05663	ebi-a-GCST90001430	rs34910780	T	A	0.048	IgD+ CD38dim %lymphocyte	TRUE	reported	igd	0.00548964440058277	20.1698861422506
1.417e-06	7	123275484	3656	0.2018	0.04179	ebi-a-GCST90001430	rs62474511	T	A	0.0927	IgD+ CD38dim %lymphocyte	TRUE	reported	igd	0.00633767867811345	23.3055811747186
5.96898e-06	7	155224134	3656	-0.3385	0.07465	ebi-a-GCST90001430	rs4716961	C	T	0.0265	IgD+ CD38dim %lymphocyte	TRUE	reported	igd	0.00559262719876821	20.5503904569137
3.95704e-07	8	130582787	3656	-0.1537	0.03026	ebi-a-GCST90001430	rs7840067	C	T	0.1978	IgD+ CD38dim %lymphocyte	TRUE	reported	igd	0.00700728470278171	25.7853032650904
2.32199e-06	8	75515052	3656	0.3011	0.06365	ebi-a-GCST90001430	rs533239981	C	G	0.0387	IgD+ CD38dim %lymphocyte	TRUE	reported	igd	0.00608370739363914	22.3659346181596
1.91298e-06	8	60077245	3656	-0.4228	0.08863	ebi-a-GCST90001430	rs60953943	A	G	0.0204	IgD+ CD38dim %lymphocyte	TRUE	reported	igd	0.00618596413462714	22.7442078016591
4.30299e-06	10	56638876	3656	0.2233	0.0485	ebi-a-GCST90001430	rs76400856	C	A	0.0639	IgD+ CD38dim %lymphocyte	TRUE	reported	igd	0.00576470328980815	21.186358893773
1.09199e-06	10	97801073	3656	0.348	0.07127	ebi-a-GCST90001430	rs74151247	A	C	0.0302	IgD+ CD38dim %lymphocyte	TRUE	reported	igd	0.00647911641871863	23.8290827955817
3.91201e-06	12	110312229	3656	0.3651	0.07896	ebi-a-GCST90001430	rs75319860	C	T	0.0249	IgD+ CD38dim %lymphocyte	TRUE	reported	igd	0.00581394430372648	21.3683870982663
6.69006e-06	13	104519594	3656	1.581	0.3506	ebi-a-GCST90001430	rs139695291	G	A	0.0011	IgD+ CD38dim %lymphocyte	TRUE	reported	igd	0.00553127003381484	20.3236764460625
3.125e-06	13	72428296	3656	0.503	0.1077	ebi-a-GCST90001430	rs75474045	A	G	0.0126	IgD+ CD38dim %lymphocyte	TRUE	reported	igd	0.00593082328823018	21.8005233467536
1.89601e-07	13	108993494	3656	0.1366	0.02617	ebi-a-GCST90001430	rs12874404	G	A	0.3256	IgD+ CD38dim %lymphocyte	TRUE	reported	igd	0.00739713070499632	27.2305434853861
2.40099e-06	14	65713895	3656	-0.2347	0.04969	ebi-a-GCST90001430	rs116844769	A	G	0.0662	IgD+ CD38dim %lymphocyte	TRUE	reported	igd	0.00606512738765466	22.2972108989819
4.77903e-07	16	84754964	3656	0.1233	0.02445	ebi-a-GCST90001430	rs16974449	A	C	0.4851	IgD+ CD38dim %lymphocyte	TRUE	reported	igd	0.00690799042260154	25.4173800219453
6.26095e-07	17	8639905	3656	0.1214	0.02433	ebi-a-GCST90001430	rs60521331	A	G	0.5022	IgD+ CD38dim %lymphocyte	TRUE	reported	igd	0.00676393536741716	24.8837317860432
8.83894e-07	17	2731370	3656	-0.1167	0.0237	ebi-a-GCST90001430	rs11657531	T	C	0.4884	IgD+ CD38dim %lymphocyte	TRUE	reported	igd	0.00658822068582262	24.2330108090881
9.56996e-06	19	11508177	3656	0.1953	0.04406	ebi-a-GCST90001430	rs2291516	A	G	0.0793	IgD+ CD38dim %lymphocyte	TRUE	reported	igd	0.0053454171398017	19.6371228418506
2.18902e-07	19	53039110	3656	0.1258	0.02423	ebi-a-GCST90001430	rs655580	A	G	0.4571	IgD+ CD38dim %lymphocyte	TRUE	reported	igd	0.00731910421155728	26.9411921821954
4.94698e-06	20	44724305	3656	-0.1184	0.02588	ebi-a-GCST90001430	rs6131010	G	A	0.6172	IgD+ CD38dim %lymphocyte	TRUE	reported	igd	0.00569232210062819	20.9188216263582
1.39801e-06	21	16767346	3656	-0.4222	0.08736	ebi-a-GCST90001430	rs55708924	G	A	0.0185	IgD+ CD38dim %lymphocyte	TRUE	reported	igd	0.00634803504790412	23.3439080112521
7.21207e-06	21	36295623	3656	-0.4492	0.09996	ebi-a-GCST90001430	rs143518319	A	C	0.015	IgD+ CD38dim %lymphocyte	TRUE	reported	igd	0.00549323973504117	20.1831689776475
2.72101e-06	21	47606966	3656	0.2463	0.05243	ebi-a-GCST90001430	rs142838362	T	C	0.0577	IgD+ CD38dim %lymphocyte	TRUE	reported	igd	0.00599997329290077	22.0562392587538
5.08101e-06	3	44741083	3656	-0.3548	0.07767	ebi-a-GCST90001431	rs149701635	G	C	0.0263	IgD+ CD38- %lymphocyte	TRUE	reported	igd	0.00567521981958729	20.8556134113537
2.15899e-06	3	8847483	3656	-0.1352	0.02849	ebi-a-GCST90001431	rs35088452	A	C	0.7471	IgD+ CD38- %lymphocyte	TRUE	reported	igd	0.00612202871782721	22.5076856327562
3.304e-06	5	114821667	3656	-0.199	0.04272	ebi-a-GCST90001431	rs6895553	C	T	0.0946	IgD+ CD38- %lymphocyte	TRUE	reported	igd	0.00590020987122051	21.6873266482099
2.49902e-06	5	136421498	3656	-0.5085	0.1078	ebi-a-GCST90001431	rs78009119	G	T	0.0137	IgD+ CD38- %lymphocyte	TRUE	reported	igd	0.00604927129796533	22.2385644322935
3.36001e-06	5	157655991	3656	-0.2682	0.05762	ebi-a-GCST90001431	rs77055472	A	T	0.0495	IgD+ CD38- %lymphocyte	TRUE	reported	igd	0.00589113262235226	21.6537637963727
4.74996e-06	6	130521070	3656	-0.1427	0.03115	ebi-a-GCST90001431	rs12197754	C	T	0.2014	IgD+ CD38- %lymphocyte	TRUE	reported	igd	0.00570742029888008	20.9746247712889
6.89795e-06	7	7871676	3656	0.6141	0.1364	ebi-a-GCST90001431	rs144625305	T	C	0.0086	IgD+ CD38- %lymphocyte	TRUE	reported	igd	0.00551368660734852	20.2587110470337
5.05196e-06	10	85447519	3656	0.1272	0.02784	ebi-a-GCST90001431	rs12763172	C	T	0.7213	IgD+ CD38- %lymphocyte	TRUE	reported	igd	0.00567749607102719	20.8640260695692
4.66305e-06	11	21411891	3656	0.1892	0.04126	ebi-a-GCST90001431	rs12146653	C	T	0.0964	IgD+ CD38- %lymphocyte	TRUE	reported	igd	0.00571856366932756	21.015811906171
1.33999e-06	12	129349167	3656	-0.2515	0.05194	ebi-a-GCST90001431	rs12829274	G	A	0.0618	IgD+ CD38- %lymphocyte	TRUE	reported	igd	0.00637220345081787	23.4333535053596
1.66399e-06	12	69228178	3656	-0.1789	0.03729	ebi-a-GCST90001431	rs3730631	C	T	0.1288	IgD+ CD38- %lymphocyte	TRUE	reported	igd	0.00625610745966643	23.0037304673984
1.385e-10	13	108993494	3656	0.1714	0.02663	ebi-a-GCST90001431	rs12874404	G	A	0.3256	IgD+ CD38- %lymphocyte	TRUE	reported	igd	0.0112041713197755	41.403938826384
6.25101e-06	13	34506073	3656	3.09	0.683	ebi-a-GCST90001431	rs112782756	G	A	3e-04	IgD+ CD38- %lymphocyte	TRUE	reported	igd	0.00556730174469456	20.4568098080492
8.76597e-06	13	21566923	3656	-0.1589	0.0357	ebi-a-GCST90001431	rs2003291	T	C	0.1413	IgD+ CD38- %lymphocyte	TRUE	reported	igd	0.00538962020378034	19.8003888001333
1.24701e-09	14	96205838	3656	0.3532	0.058	ebi-a-GCST90001431	rs77762131	C	G	0.045	IgD+ CD38- %lymphocyte	TRUE	reported	igd	0.0100414453399534	37.0636135214668
1.98299e-06	14	94852219	3656	0.448	0.09406	ebi-a-GCST90001431	rs72706301	A	G	0.0179	IgD+ CD38- %lymphocyte	TRUE	reported	igd	0.00616670868292472	22.6729711353751
8.35699e-06	14	52536948	3656	-0.9621	0.2156	ebi-a-GCST90001431	rs149731447	T	C	0.0036	IgD+ CD38- %lymphocyte	TRUE	reported	igd	0.00541723478430337	19.9023918311631
2.88602e-06	15	44517689	3656	-0.4323	0.09225	ebi-a-GCST90001431	rs10444793	A	G	0.0181	IgD+ CD38- %lymphocyte	TRUE	reported	igd	0.00597077474977574	21.9482590465975
2.76599e-06	17	2728777	3656	-0.1135	0.02418	ebi-a-GCST90001431	rs28594458	G	C	0.4918	IgD+ CD38- %lymphocyte	TRUE	reported	igd	0.00599050556013957	22.0212255910945
7.13608e-07	21	41083050	3656	0.4662	0.09386	ebi-a-GCST90001431	rs62235484	A	G	0.0175	IgD+ CD38- %lymphocyte	TRUE	reported	igd	0.0067028030938015	24.6573156362824
4.80895e-06	22	45666517	3656	-0.3003	0.06556	ebi-a-GCST90001431	rs78007261	T	C	0.0379	IgD+ CD38- %lymphocyte	TRUE	reported	igd	0.0057061259202042	20.9698406637803
3.51901e-06	1	8009985	3656	-0.3961	0.08527	ebi-a-GCST90001432	rs75766272	T	C	0.0201	Unsw Mem %lymphocyte	TRUE	reported	igd	0.00586752881546269	21.566492306759
6.29999e-06	3	32512523	3656	0.1461	0.0323	ebi-a-GCST90001432	rs56326639	G	A	0.1761	Unsw Mem %lymphocyte	TRUE	reported	igd	0.00556500551430698	20.448325191728
3.62001e-06	6	150197022	3656	-0.1494	0.03221	ebi-a-GCST90001432	rs6557137	T	C	0.1838	Unsw Mem %lymphocyte	TRUE	reported	igd	0.00585012867895902	21.5021605992978
8.30004e-06	7	7871676	3656	0.5993	0.1343	ebi-a-GCST90001432	rs144625305	T	C	0.0086	Unsw Mem %lymphocyte	TRUE	reported	igd	0.00541715555708664	19.9020991727258
1.47099e-06	8	1552537	3656	-0.3254	0.06746	ebi-a-GCST90001432	rs2956955	C	T	0.9661	Unsw Mem %lymphocyte	TRUE	reported	igd	0.00632384338039584	23.2543807738886
3.34503e-06	8	144986071	3656	-0.3185	0.06842	ebi-a-GCST90001432	rs141247883	G	A	0.0319	Unsw Mem %lymphocyte	TRUE	reported	igd	0.00589223436873657	21.657837437465
5.67806e-06	9	37390411	3656	-0.1601	0.03523	ebi-a-GCST90001432	rs57757402	G	A	0.1435	Unsw Mem %lymphocyte	TRUE	reported	igd	0.00561700588421222	20.6404771826996
1.12101e-06	9	808529	3656	0.1189	0.02437	ebi-a-GCST90001432	rs11794578	G	T	0.4521	Unsw Mem %lymphocyte	TRUE	reported	igd	0.00646886288976706	23.7911265347553
9.91197e-06	9	16899526	3656	0.3622	0.08185	ebi-a-GCST90001432	rs10119513	A	G	0.9784	Unsw Mem %lymphocyte	TRUE	reported	igd	0.00532762189672367	19.5713994267638
7.88206e-06	11	10437096	3656	-0.1182	0.02642	ebi-a-GCST90001432	rs10840410	C	T	0.3087	Unsw Mem %lymphocyte	TRUE	reported	igd	0.00544492593870917	20.0046833995814
9.00409e-06	11	132159459	3656	-0.1638	0.03684	ebi-a-GCST90001432	rs10894530	A	C	0.1296	Unsw Mem %lymphocyte	TRUE	reported	igd	0.00537824175760799	19.7583606224612
2.95801e-06	12	109368119	3656	0.501	0.107	ebi-a-GCST90001432	rs143553941	C	G	0.013	Unsw Mem %lymphocyte	TRUE	reported	igd	0.00596080914218242	21.9114063166248
7.30601e-07	12	129349167	3656	-0.2536	0.0511	ebi-a-GCST90001432	rs12829274	G	A	0.0618	Unsw Mem %lymphocyte	TRUE	reported	igd	0.00669167111807232	24.6160890374883
6.53597e-10	13	50212885	3656	0.5455	0.08807	ebi-a-GCST90001432	rs73192651	T	C	0.02	Unsw Mem %lymphocyte	TRUE	reported	igd	0.0103846947073848	38.3438637800414
4.02346e-12	13	108993494	3656	0.1827	0.02625	ebi-a-GCST90001432	rs12874404	G	A	0.3256	Unsw Mem %lymphocyte	TRUE	reported	igd	0.0130766267175058	48.4151002188184
2.857e-06	13	46224092	3656	1.799	0.3838	ebi-a-GCST90001432	rs557577736	G	A	0.001	Unsw Mem %lymphocyte	TRUE	reported	igd	0.00597370909891952	21.9591103849628
8.74903e-09	14	96205838	3656	0.3287	0.05701	ebi-a-GCST90001432	rs77762131	C	G	0.045	Unsw Mem %lymphocyte	TRUE	reported	igd	0.00901073235809252	33.2245939603531
1.08201e-06	14	94936964	3656	-0.1203	0.02463	ebi-a-GCST90001432	rs8014978	C	T	0.5737	Unsw Mem %lymphocyte	TRUE	reported	igd	0.00648293363256176	23.8432134638538
2.57099e-06	16	86794463	3656	0.416	0.08833	ebi-a-GCST90001432	rs112135308	G	C	0.0174	Unsw Mem %lymphocyte	TRUE	reported	igd	0.006030275718518	22.1683084878597
1.16099e-07	17	2715961	3656	-0.1271	0.02394	ebi-a-GCST90001432	rs11657759	C	A	0.4903	Unsw Mem %lymphocyte	TRUE	reported	igd	0.00765070029517289	28.1711881964114
3.20797e-06	19	14993354	3656	-0.2695	0.05778	ebi-a-GCST90001432	rs7254039	A	G	0.0435	Unsw Mem %lymphocyte	TRUE	reported	igd	0.00591533914937721	21.7432680565949
7.19797e-09	20	44730245	3656	-0.1525	0.02629	ebi-a-GCST90001432	rs6032660	A	G	0.6359	Unsw Mem %lymphocyte	TRUE	reported	igd	0.00911955372845896	33.6295356812978
7.91699e-06	20	10454080	3656	-0.3702	0.08274	ebi-a-GCST90001432	rs76762356	G	A	0.0228	Unsw Mem %lymphocyte	TRUE	reported	igd	0.00544582964165653	20.008021788741
1.467e-06	22	22613458	3656	0.2264	0.04694	ebi-a-GCST90001432	rs55712190	T	C	0.074	Unsw Mem %lymphocyte	TRUE	reported	igd	0.00632274745471669	23.2503251335945
3.32897e-07	1	217179038	3656	-0.2462	0.04816	ebi-a-GCST90001433	rs2789568	C	T	0.0706	IgD- CD27- %lymphocyte	TRUE	reported	igd	0.00709747008835414	26.1195383449711
1.97301e-06	1	160254955	3656	-0.2734	0.0574	ebi-a-GCST90001433	rs113442137	A	G	0.0472	IgD- CD27- %lymphocyte	TRUE	reported	igd	0.0061670919219554	22.674388923591
3.79997e-06	1	113524501	3656	-0.3248	0.07016	ebi-a-GCST90001433	rs185621536	T	C	0.0312	IgD- CD27- %lymphocyte	TRUE	reported	igd	0.00582784894832125	21.4198
1.42498e-06	2	56616595	3656	-0.1469	0.03041	ebi-a-GCST90001433	rs7606024	A	T	0.7882	IgD- CD27- %lymphocyte	TRUE	reported	igd	0.00634222143170342	23.3223928914793
1.83101e-08	3	32533246	3656	-0.3044	0.05397	ebi-a-GCST90001433	rs35574803	C	T	0.0562	IgD- CD27- %lymphocyte	TRUE	reported	igd	0.00862612491928087	31.7941205102726
1.45301e-06	4	99437210	3656	0.4221	0.08746	ebi-a-GCST90001433	rs78756830	C	T	0.0194	IgD- CD27- %lymphocyte	TRUE	reported	igd	0.00633063785900109	23.2795249789614
3.31398e-06	5	84064142	3656	-0.2241	0.04812	ebi-a-GCST90001433	rs12654363	T	C	0.9301	IgD- CD27- %lymphocyte	TRUE	reported	igd	0.00589735832661008	21.6767830826397
4.87304e-06	6	4201348	3656	-0.3731	0.08152	ebi-a-GCST90001433	rs191610741	T	C	0.0257	IgD- CD27- %lymphocyte	TRUE	reported	igd	0.00569684999765347	20.9355566170907
7.13198e-06	6	164610887	3656	0.114	0.02536	ebi-a-GCST90001433	rs807894	G	T	0.5868	IgD- CD27- %lymphocyte	TRUE	reported	igd	0.00549681594238039	20.1963812438576
9.38793e-06	7	38757409	3656	-0.113	0.02548	ebi-a-GCST90001433	rs1978170	G	A	0.6033	IgD- CD27- %lymphocyte	TRUE	reported	igd	0.00535083764480691	19.6571429345279
3.96798e-06	9	25294308	3656	-0.3442	0.07449	ebi-a-GCST90001433	rs78763642	A	G	0.0279	IgD- CD27- %lymphocyte	TRUE	reported	igd	0.00580618212807531	21.3396916321605
7.13296e-08	12	6553016	3656	0.1325	0.02454	ebi-a-GCST90001433	rs2250246	G	A	0.5341	IgD- CD27- %lymphocyte	TRUE	reported	igd	0.00791092233775924	29.1370108521783
8.41608e-06	16	7452768	3656	-0.239	0.05358	ebi-a-GCST90001433	rs77114347	T	A	0.0543	IgD- CD27- %lymphocyte	TRUE	reported	igd	0.00541286299117864	19.886242877874
1.20401e-06	18	60857029	3656	-0.1285	0.02642	ebi-a-GCST90001433	rs4941188	A	G	0.6726	IgD- CD27- %lymphocyte	TRUE	reported	igd	0.00642885178676222	23.6430219124958
1.87499e-06	19	8814367	3656	-0.1612	0.03377	ebi-a-GCST90001433	rs111407982	T	C	0.1551	IgD- CD27- %lymphocyte	TRUE	reported	igd	0.00619388916144591	22.7735277023267
2.49799e-06	19	15011442	3656	-0.2227	0.04722	ebi-a-GCST90001433	rs7260348	C	T	0.0722	IgD- CD27- %lymphocyte	TRUE	reported	igd	0.00604711295623218	22.2305815799692
4.22698e-06	20	47313887	3656	0.3695	0.08021	ebi-a-GCST90001433	rs77126700	C	T	0.0239	IgD- CD27- %lymphocyte	TRUE	reported	igd	0.00577101344993357	21.2096845206951
4.97966e-33	20	44747947	3656	0.317	0.02622	ebi-a-GCST90001433	rs4810485	G	T	0.6313	IgD- CD27- %lymphocyte	TRUE	reported	igd	0.0384434021601882	146.088323671125
8.91908e-08	2	238554657	3656	0.1684	0.03143	ebi-a-GCST90001434	rs7595246	C	T	0.1893	Sw mem %lymphocyte	TRUE	reported	igd	0.00779098545663161	28.6917982413549
1.341e-07	2	136967396	3656	0.1674	0.03168	ebi-a-GCST90001434	rs1519526	C	T	0.1957	Sw mem %lymphocyte	TRUE	reported	igd	0.0075793188999172	27.9063423281326
3.535e-06	3	32533010	3656	0.1649	0.0355	ebi-a-GCST90001434	rs7640978	T	C	0.1493	Sw mem %lymphocyte	TRUE	reported	igd	0.00586709159653125	21.5648757952839
7.56397e-06	4	100572746	3656	0.3178	0.07088	ebi-a-GCST90001434	rs17029267	T	C	0.03	Sw mem %lymphocyte	TRUE	reported	igd	0.00546855644880471	20.0919793873805
6.22702e-06	5	165581566	3656	0.1313	0.02902	ebi-a-GCST90001434	rs62382785	A	G	0.2492	Sw mem %lymphocyte	TRUE	reported	igd	0.0055680549936569	20.4595930862745
1.44202e-06	5	144608340	3656	-0.1343	0.02781	ebi-a-GCST90001434	rs17405603	T	A	0.2842	Sw mem %lymphocyte	TRUE	reported	igd	0.00633843951115684	23.3083968372219
2.20298e-06	8	55620993	3656	0.3656	0.07711	ebi-a-GCST90001434	rs190799514	C	T	0.0272	Sw mem %lymphocyte	TRUE	reported	igd	0.00611114518263991	22.4674262007593
1.21099e-08	8	144984956	3656	-0.1437	0.02516	ebi-a-GCST90001434	rs7840395	G	A	0.5715	Sw mem %lymphocyte	TRUE	reported	igd	0.00884358333370868	32.602778893426
9.6801e-06	8	9936753	3656	0.199	0.04491	ebi-a-GCST90001434	rs814418	T	C	0.0907	Sw mem %lymphocyte	TRUE	reported	igd	0.00534180121357688	19.6237679016017
1.083e-06	11	94589940	3656	1.115	0.2283	ebi-a-GCST90001434	rs118076634	T	C	0.0025	Sw mem %lymphocyte	TRUE	reported	igd	0.0064819768355278	23.8396715558099
4.52397e-07	12	54797571	3656	-0.2182	0.04316	ebi-a-GCST90001434	rs12426629	G	C	0.0989	Sw mem %lymphocyte	TRUE	reported	igd	0.00694248318448264	25.5451805424602
6.35902e-06	13	109151489	3656	0.1133	0.02505	ebi-a-GCST90001434	rs726449	T	C	0.4387	Sw mem %lymphocyte	TRUE	reported	igd	0.00556435532468309	20.445922735433
2.91199e-10	13	108957063	3656	0.1567	0.02479	ebi-a-GCST90001434	rs9520836	G	A	0.5044	Sw mem %lymphocyte	TRUE	reported	igd	0.0108108070287636	39.9344121061892
2.298e-09	17	2716535	3656	-0.1491	0.02489	ebi-a-GCST90001434	rs11653761	T	G	0.592	Sw mem %lymphocyte	TRUE	reported	igd	0.00971980163116093	35.8647534493401
6.92293e-06	18	61418402	3656	0.5148	0.1143	ebi-a-GCST90001434	rs145744014	T	C	0.0116	Sw mem %lymphocyte	TRUE	reported	igd	0.00551791988263121	20.2743514983748
8.77708e-06	19	14698416	3656	0.311	0.06986	ebi-a-GCST90001434	rs138728953	A	C	0.0319	Sw mem %lymphocyte	TRUE	reported	igd	0.00539149981810842	19.8073315598704
6.95296e-06	19	652628	3656	0.17	0.03776	ebi-a-GCST90001434	rs117231919	T	C	0.1219	Sw mem %lymphocyte	TRUE	reported	igd	0.005513489868864	20.2579841713213
8.80299e-06	19	645485	3656	-0.7635	0.1715	ebi-a-GCST90001434	rs377621503	T	C	0.0049	Sw mem %lymphocyte	TRUE	reported	igd	0.00539182356047195	19.8085273745609
2.79402e-06	1	102236814	3657	2.328	0.4961	ebi-a-GCST90001435	rs141365416	T	C	5e-04	PB/PC %lymphocyte	TRUE	reported	igd	0.00598542906427371	22.0084733861864
2.46598e-06	2	187165335	3657	2.608	0.5526	ebi-a-GCST90001435	rs148362575	T	A	8e-04	PB/PC %lymphocyte	TRUE	reported	igd	0.0060538451851472	22.2615722637759
2.922e-06	3	117331256	3657	1.756	0.3749	ebi-a-GCST90001435	rs116540222	T	C	0.0011	PB/PC %lymphocyte	TRUE	reported	igd	0.0059634220601417	21.9270679907884
3.66902e-06	5	1297918	3657	0.1298	0.028	ebi-a-GCST90001435	rs7449190	C	T	0.7401	PB/PC %lymphocyte	TRUE	reported	igd	0.00584202970049225	21.4780942196403
1.65299e-06	6	5266557	3657	0.5223	0.1088	ebi-a-GCST90001435	rs61294310	G	A	0.0124	PB/PC %lymphocyte	TRUE	reported	igd	0.00626223118957233	23.0326910340601
4.69505e-06	7	151002534	3657	0.2681	0.05848	ebi-a-GCST90001435	rs13244540	T	G	0.0447	PB/PC %lymphocyte	TRUE	reported	igd	0.00571432742140428	21.005901323175
5.97998e-06	8	118376967	3657	-0.1218	0.02685	ebi-a-GCST90001435	rs62519719	A	G	0.2815	PB/PC %lymphocyte	TRUE	reported	igd	0.00559556684159546	20.5668801586824
2.65497e-06	8	24549984	3657	0.351	0.07464	ebi-a-GCST90001435	rs74326785	C	T	0.0279	PB/PC %lymphocyte	TRUE	reported	igd	0.0060107367043226	22.1020925130094
2.62398e-06	9	92219945	3657	-0.2314	0.04918	ebi-a-GCST90001435	rs3138500	T	C	0.0678	PB/PC %lymphocyte	TRUE	reported	igd	0.00601732563587233	22.1264673583802
9.03795e-08	10	130483163	3657	-0.1755	0.03276	ebi-a-GCST90001435	rs12412378	A	C	0.1608	PB/PC %lymphocyte	TRUE	reported	igd	0.00778657718678234	28.6832842242722
9.27492e-06	11	69277078	3657	-0.158	0.03558	ebi-a-GCST90001435	rs1938685	A	G	0.1359	PB/PC %lymphocyte	TRUE	reported	igd	0.00536341934024901	19.7090053490765
8.57196e-06	11	91973528	3657	-0.1183	0.02654	ebi-a-GCST90001435	rs897989	G	T	0.3001	PB/PC %lymphocyte	TRUE	reported	igd	0.00540367897539	19.8577515697062
2.90603e-06	11	117526440	3657	1.624	0.3466	ebi-a-GCST90001435	rs55728331	A	G	0.0015	PB/PC %lymphocyte	TRUE	reported	igd	0.00596747444428531	21.9420577628174
7.12197e-06	12	6409619	3657	0.1516	0.03371	ebi-a-GCST90001435	rs10849436	A	G	0.1596	PB/PC %lymphocyte	TRUE	reported	igd	0.00549997525398102	20.2135837637958
9.94489e-06	13	93740906	3657	0.1167	0.02638	ebi-a-GCST90001435	rs1838357	A	G	0.3142	PB/PC %lymphocyte	TRUE	reported	igd	0.00532291196636142	19.559355966982
4.61998e-08	16	59885737	3657	-0.1403	0.02562	ebi-a-GCST90001435	rs4785074	T	C	0.6349	PB/PC %lymphocyte	TRUE	reported	igd	0.00813364641978103	29.9722614412641
4.94903e-06	19	49529379	3657	-0.1601	0.035	ebi-a-GCST90001435	rs7255292	C	T	0.853	PB/PC %lymphocyte	TRUE	reported	igd	0.00568910322373712	20.912646487307
7.04304e-06	21	16916284	3657	-0.1294	0.02876	ebi-a-GCST90001435	rs8132059	T	C	0.2244	PB/PC %lymphocyte	TRUE	reported	igd	0.00550514004848297	20.232670562205
1.45301e-06	22	19729361	3657	0.1295	0.02684	ebi-a-GCST90001435	rs11089305	G	A	0.2882	PB/PC %lymphocyte	TRUE	reported	igd	0.00632548318816316	23.2668148992235
8.202e-06	1	39385714	3656	0.2864	0.06412	ebi-a-GCST90001436	rs75414548	A	G	0.0354	Memory B cell %lymphocyte	TRUE	reported	igd	0.00542736859130743	19.9398256159012
3.46003e-06	1	8009985	3656	-0.3971	0.08543	ebi-a-GCST90001436	rs75766272	T	C	0.0201	Memory B cell %lymphocyte	TRUE	reported	igd	0.0058750793296146	21.5944087348048
6.73907e-06	1	150547747	3656	-0.1135	0.02517	ebi-a-GCST90001436	rs878471	A	G	0.5429	Memory B cell %lymphocyte	TRUE	reported	igd	0.00553108480773709	20.3229920802139
2.98401e-06	3	147613080	3656	0.1242	0.02655	ebi-a-GCST90001436	rs12636848	G	T	0.3031	Memory B cell %lymphocyte	TRUE	reported	igd	0.00594998934600731	21.8713956413591
4.78597e-06	4	142016471	3656	-0.5299	0.1157	ebi-a-GCST90001436	rs143003356	A	G	0.0115	Memory B cell %lymphocyte	TRUE	reported	igd	0.00570466747921109	20.9644501862343
1.41198e-06	5	148410250	3656	2.518	0.5212	ebi-a-GCST90001436	rs17708396	A	C	5e-04	Memory B cell %lymphocyte	TRUE	reported	igd	0.00634355492070656	23.3273278657314
7.88297e-06	5	114821667	3656	-0.1889	0.04221	ebi-a-GCST90001436	rs6895553	C	T	0.0946	Memory B cell %lymphocyte	TRUE	reported	igd	0.0054482173467183	20.0168422923122
6.38705e-06	6	107001456	3656	-0.1473	0.0326	ebi-a-GCST90001436	rs1770731	T	A	0.8254	Memory B cell %lymphocyte	TRUE	reported	igd	0.00555322983234433	20.4048144316112
3.08496e-07	6	101891742	3656	-0.2033	0.03964	ebi-a-GCST90001436	rs74505387	C	T	0.1057	Memory B cell %lymphocyte	TRUE	reported	igd	0.00714311970802229	26.2887430517052
7.39299e-06	6	1163541	3656	-0.144	0.03208	ebi-a-GCST90001436	rs410173	G	A	0.8222	Memory B cell %lymphocyte	TRUE	reported	igd	0.00548104217808117	20.1381059266794
5.31202e-06	7	7871676	3656	0.6141	0.1347	ebi-a-GCST90001436	rs144625305	T	C	0.0086	Memory B cell %lymphocyte	TRUE	reported	igd	0.00565294562158467	20.7732936003745
5.25001e-06	8	1626220	3656	-0.2635	0.05776	ebi-a-GCST90001436	rs6558507	T	C	0.9547	Memory B cell %lymphocyte	TRUE	reported	igd	0.00566024832521061	20.8002821424804
1.242e-06	8	145158607	3656	0.1453	0.02991	ebi-a-GCST90001436	rs34173062	A	G	0.2153	Memory B cell %lymphocyte	TRUE	reported	igd	0.00641354106154384	23.5863510699604
1.637e-06	10	85447519	3656	0.132	0.02749	ebi-a-GCST90001436	rs12763172	C	T	0.7213	Memory B cell %lymphocyte	TRUE	reported	igd	0.00626703173597852	23.0441523976704
4.27602e-06	11	132145598	3656	-0.1793	0.03894	ebi-a-GCST90001436	rs10791220	G	A	0.1134	Memory B cell %lymphocyte	TRUE	reported	igd	0.00576568941330711	21.190004098523
5.85706e-06	11	102043400	3656	0.1112	0.0245	ebi-a-GCST90001436	rs11225155	A	G	0.5364	Memory B cell %lymphocyte	TRUE	reported	igd	0.00560313344529595	20.5892137211246
8.92093e-06	13	107914821	3656	1.357	0.3052	ebi-a-GCST90001436	rs74839056	T	C	0.0015	Memory B cell %lymphocyte	TRUE	reported	igd	0.00537826743858848	19.7584554783383
3.10699e-06	13	46224092	3656	1.799	0.3851	ebi-a-GCST90001436	rs557577736	G	A	0.001	Memory B cell %lymphocyte	TRUE	reported	igd	0.00593368462763972	21.8111038409685
3.31284e-17	13	108993494	3656	0.2221	0.0262	ebi-a-GCST90001436	rs12874404	G	A	0.3256	Memory B cell %lymphocyte	TRUE	reported	igd	0.0192767936871683	71.8219000830339
5.93403e-06	13	109144845	3656	0.112	0.02469	ebi-a-GCST90001436	rs9514859	C	G	0.4402	Memory B cell %lymphocyte	TRUE	reported	igd	0.00559693332629295	20.5663025986877
5.43801e-07	13	50212885	3656	0.442	0.08807	ebi-a-GCST90001436	rs73192651	T	C	0.02	Memory B cell %lymphocyte	TRUE	reported	igd	0.00684227592121152	25.1739231442794
1.13201e-07	14	96205838	3656	0.3049	0.05737	ebi-a-GCST90001436	rs77762131	C	G	0.045	Memory B cell %lymphocyte	TRUE	reported	igd	0.00766649079918114	28.2297807344716
4.17004e-06	14	63009549	3656	0.1136	0.02464	ebi-a-GCST90001436	rs974368	A	G	0.5141	Memory B cell %lymphocyte	TRUE	reported	igd	0.00578031394546549	21.2440645191292
7.49307e-07	15	24733764	3656	1.237	0.2495	ebi-a-GCST90001436	rs139196765	G	A	0.0025	Memory B cell %lymphocyte	TRUE	reported	igd	0.00667854609514211	24.5675
3.17497e-08	17	2716535	3656	-0.1359	0.02451	ebi-a-GCST90001436	rs11653761	T	G	0.592	Memory B cell %lymphocyte	TRUE	reported	igd	0.00833891172036783	30.7266099137611
4.68004e-06	19	14993354	3656	-0.2668	0.05819	ebi-a-GCST90001436	rs7254039	A	G	0.0435	Memory B cell %lymphocyte	TRUE	reported	igd	0.00571713835947293	21.0105437511471
3.62001e-06	19	1157330	3656	-0.5751	0.124	ebi-a-GCST90001436	rs551529415	T	C	0.01	Memory B cell %lymphocyte	TRUE	reported	igd	0.00584910591025853	21.4983792934711
4.24004e-06	20	3207749	3656	-0.1132	0.02457	ebi-a-GCST90001436	rs3810559	G	T	0.5444	Memory B cell %lymphocyte	TRUE	reported	igd	0.00577247599513291	21.2150908891076
4.01301e-06	22	45387786	3656	0.1493	0.03234	ebi-a-GCST90001436	rs4640493	T	A	0.83	Memory B cell %lymphocyte	TRUE	reported	igd	0.00579574162373197	21.301095539164
8.80603e-06	22	44688150	3656	-0.3841	0.08631	ebi-a-GCST90001436	rs9614226	G	T	0.9792	Memory B cell %lymphocyte	TRUE	reported	igd	0.00538783097258453	19.7937799143107
9.17698e-06	4	162634026	3656	0.271	0.06102	ebi-a-GCST90001437	rs11937214	G	A	0.0465	Naive-mature B cell %lymphocyte	TRUE	reported	igd	0.00536600762632877	19.7131729027406
6.33695e-06	5	115785493	3656	-0.3046	0.06737	ebi-a-GCST90001437	rs76845048	C	A	0.0357	Naive-mature B cell %lymphocyte	TRUE	reported	igd	0.00556030949801249	20.4309734414176
3.26701e-06	5	135756457	3656	-0.479	0.1028	ebi-a-GCST90001437	rs115204570	T	G	0.0161	Naive-mature B cell %lymphocyte	TRUE	reported	igd	0.00590346740138909	21.6993714164635
8.38591e-07	5	158285953	3656	-0.2266	0.04592	ebi-a-GCST90001437	rs17056318	C	T	0.081	Naive-mature B cell %lymphocyte	TRUE	reported	igd	0.00661647715504538	24.3376369433795
9.11801e-06	6	31240635	3656	-0.1954	0.04397	ebi-a-GCST90001437	rs4361609	C	G	0.1131	Naive-mature B cell %lymphocyte	TRUE	reported	igd	0.00537267274076254	19.7377908858013
2.82703e-06	7	67653879	3656	0.1611	0.03434	ebi-a-GCST90001437	rs35607968	T	C	0.1536	Naive-mature B cell %lymphocyte	TRUE	reported	igd	0.00598380965663514	21.996463133857
6.51493e-06	7	121332400	3656	0.2916	0.06457	ebi-a-GCST90001437	rs111830700	A	G	0.0377	Naive-mature B cell %lymphocyte	TRUE	reported	igd	0.00554742394171516	20.3833622347006
4.93799e-06	7	108191234	3656	0.4648	0.1016	ebi-a-GCST90001437	rs140197720	T	C	0.0153	Naive-mature B cell %lymphocyte	TRUE	reported	igd	0.00569193064653622	20.9173748292792
6.15106e-08	8	130617819	3656	-0.1504	0.02772	ebi-a-GCST90001437	rs2395904	G	T	0.2657	Naive-mature B cell %lymphocyte	TRUE	reported	igd	0.00798766980764726	29.4219583656624
6.96707e-06	8	132657435	3656	0.3335	0.07409	ebi-a-GCST90001437	rs4361743	C	T	0.9725	Naive-mature B cell %lymphocyte	TRUE	reported	igd	0.00551145271721599	20.2505
2.50098e-07	8	75515052	3656	0.3348	0.06479	ebi-a-GCST90001437	rs533239981	C	G	0.0387	Naive-mature B cell %lymphocyte	TRUE	reported	igd	0.00725083930454206	26.6880777821421
1.84599e-06	8	35485504	3656	0.1509	0.0316	ebi-a-GCST90001437	rs2978582	C	T	0.1969	Naive-mature B cell %lymphocyte	TRUE	reported	igd	0.00619865843317748	22.7911726091261
4.39097e-06	10	97801073	3656	0.3341	0.07265	ebi-a-GCST90001437	rs74151247	A	C	0.0302	Naive-mature B cell %lymphocyte	TRUE	reported	igd	0.00575135973558038	21.1370351667986
6.47903e-06	11	43575416	3656	0.1156	0.02559	ebi-a-GCST90001437	rs56097028	C	G	0.3832	Naive-mature B cell %lymphocyte	TRUE	reported	igd	0.00555074830051482	20.3956453840345
1.679e-06	12	25018659	3656	-0.3176	0.06621	ebi-a-GCST90001437	rs74397782	A	G	0.0343	Naive-mature B cell %lymphocyte	TRUE	reported	igd	0.00625435979053023	22.9972638368307
1.42498e-06	12	107821321	3656	0.2756	0.05706	ebi-a-GCST90001437	rs78433555	A	C	0.0501	Naive-mature B cell %lymphocyte	TRUE	reported	igd	0.00634054042964817	23.3161718602791
3.92202e-06	14	65713895	3656	-0.2342	0.05066	ebi-a-GCST90001437	rs116844769	A	G	0.0662	Naive-mature B cell %lymphocyte	TRUE	reported	igd	0.0058117357013776	21.3602222188926
1.46299e-06	14	103229069	3656	0.3445	0.07141	ebi-a-GCST90001437	rs112850074	G	A	0.031	Naive-mature B cell %lymphocyte	TRUE	reported	igd	0.00632555042601975	23.2606979746593
5.41901e-06	17	38038389	3656	-0.1308	0.02872	ebi-a-GCST90001437	rs12939565	T	A	0.4267	Naive-mature B cell %lymphocyte	TRUE	reported	igd	0.00564135569372884	20.7304616125367
6.17206e-06	17	2716535	3656	-0.1122	0.02478	ebi-a-GCST90001437	rs11653761	T	G	0.592	Naive-mature B cell %lymphocyte	TRUE	reported	igd	0.00557632883825321	20.4901654756195
1.41501e-06	19	33468482	3656	-0.1599	0.03309	ebi-a-GCST90001437	rs4805840	G	A	0.823	Naive-mature B cell %lymphocyte	TRUE	reported	igd	0.00634646933750573	23.3381135814861
9.63407e-06	19	14873284	3656	0.1132	0.02554	ebi-a-GCST90001437	rs55658072	G	A	0.6219	Naive-mature B cell %lymphocyte	TRUE	reported	igd	0.00534462837647543	19.6342096416416
5.87706e-06	20	42078615	3656	-0.1135	0.02501	ebi-a-GCST90001437	rs7270264	C	T	0.4132	Naive-mature B cell %lymphocyte	TRUE	reported	igd	0.00560168306073544	20.5838541309372
8.23797e-06	21	16767346	3656	-0.3974	0.08899	ebi-a-GCST90001437	rs55708924	G	A	0.0185	Naive-mature B cell %lymphocyte	TRUE	reported	igd	0.00542506113607753	19.9313019226794
9.04191e-07	1	61251434	3656	0.405	0.08232	ebi-a-GCST90001438	rs77848220	T	C	0.0219	IgD- CD38dim AC	TRUE	reported	igd	0.00657699254815261	24.1914376762756
4.08602e-06	2	238554657	3656	0.14	0.03035	ebi-a-GCST90001438	rs7595246	C	T	0.1893	IgD- CD38dim AC	TRUE	reported	igd	0.00578644955577279	21.2667456275832
3.29102e-06	2	36720835	3656	0.3388	0.07271	ebi-a-GCST90001438	rs115414430	G	C	0.0286	IgD- CD38dim AC	TRUE	reported	igd	0.00590365275544927	21.7000567683455
1.12499e-06	2	136934125	3656	0.141	0.02892	ebi-a-GCST90001438	rs1519524	A	T	0.2246	IgD- CD38dim AC	TRUE	reported	igd	0.00645982708573481	23.757678667425
1.95501e-06	3	8492010	3656	0.3656	0.07671	ebi-a-GCST90001438	rs141352577	T	C	0.0235	IgD- CD38dim AC	TRUE	reported	igd	0.00617464924454028	22.7023473715975
9.56093e-06	3	186485863	3656	0.1715	0.0387	ebi-a-GCST90001438	rs73185679	C	T	0.1041	IgD- CD38dim AC	TRUE	reported	igd	0.00534285683959854	19.6276667051943
1.85498e-07	8	144984956	3656	-0.1267	0.02425	ebi-a-GCST90001438	rs7840395	G	A	0.5715	IgD- CD38dim AC	TRUE	reported	igd	0.00741127442665426	27.2829985443891
1.556e-06	10	53772842	3656	-0.1298	0.02698	ebi-a-GCST90001438	rs16925715	C	T	0.2824	IgD- CD38dim AC	TRUE	reported	igd	0.0062909833779536	23.1327812050895
3.83804e-06	11	67523715	3656	-0.1579	0.03413	ebi-a-GCST90001438	rs149006488	G	C	0.1496	IgD- CD38dim AC	TRUE	reported	igd	0.0058203668470655	21.3921305063647
1.79498e-06	11	130557122	3656	0.3355	0.07014	ebi-a-GCST90001438	rs61910510	T	C	0.0295	IgD- CD38dim AC	TRUE	reported	igd	0.00621924863414745	22.8673522584749
3.62602e-06	11	130360402	3656	0.3309	0.07134	ebi-a-GCST90001438	rs4936106	G	C	0.0289	IgD- CD38dim AC	TRUE	reported	igd	0.00585023017482928	21.5025358428494
7.15303e-06	13	109119262	3656	-0.1927	0.04286	ebi-a-GCST90001438	rs79407211	T	C	0.0886	IgD- CD38dim AC	TRUE	reported	igd	0.00549867781445575	20.2032599512952
1.23501e-06	13	47809629	3656	0.1583	0.03258	ebi-a-GCST90001438	rs73178168	T	C	0.1703	IgD- CD38dim AC	TRUE	reported	igd	0.00641590777131794	23.5951110527643
5.91698e-08	13	42337460	3656	0.8492	0.1563	ebi-a-GCST90001438	rs192544457	A	G	0.006	IgD- CD38dim AC	TRUE	reported	igd	0.0080094622254891	29.5028771520296
3.14398e-06	13	108957063	3656	0.1117	0.02394	ebi-a-GCST90001438	rs9520836	G	A	0.5044	IgD- CD38dim AC	TRUE	reported	igd	0.00591934278544005	21.7580720246622
7.63801e-06	15	69123222	3656	0.1277	0.02849	ebi-a-GCST90001438	rs60035843	G	A	0.2382	IgD- CD38dim AC	TRUE	reported	igd	0.00546525799062749	20.0797939520997
3.28897e-06	17	2716535	3656	-0.1121	0.02405	ebi-a-GCST90001438	rs11653761	T	G	0.592	IgD- CD38dim AC	TRUE	reported	igd	0.00590747219374786	21.7141793064174
7.486e-06	18	46442174	3656	0.8913	0.1987	ebi-a-GCST90001438	rs117605782	A	G	0.0034	IgD- CD38dim AC	TRUE	reported	igd	0.00547346401568023	20.1101094738521
5.45306e-06	19	16411841	3656	-0.119	0.02614	ebi-a-GCST90001438	rs533086	G	A	0.7021	IgD- CD38dim AC	TRUE	reported	igd	0.00563665786348479	20.7131004939498
3.47696e-06	20	36100011	3656	0.6139	0.1321	ebi-a-GCST90001438	rs78893742	A	G	0.0081	IgD- CD38dim AC	TRUE	reported	igd	0.00587253369555739	21.5849967442659
6.85993e-06	1	60020239	3656	-0.2606	0.05786	ebi-a-GCST90001439	rs61788860	A	G	0.0475	IgD+ CD24+ %lymphocyte	TRUE	reported	igd	0.0055180127338733	20.2746945522879
1.81899e-06	1	8009985	3656	-0.4103	0.08583	ebi-a-GCST90001439	rs75766272	T	C	0.0201	IgD+ CD24+ %lymphocyte	TRUE	reported	igd	0.0062117288314344	22.8395301177904
1.874e-06	2	237150166	3656	-0.1746	0.03658	ebi-a-GCST90001439	rs2015983	C	A	0.8771	IgD+ CD24+ %lymphocyte	TRUE	reported	igd	0.00619294134138277	22.7700210662178
6.68405e-06	3	4408435	3656	0.3639	0.08068	ebi-a-GCST90001439	rs6781675	C	G	0.0235	IgD+ CD24+ %lymphocyte	TRUE	reported	igd	0.0055337076618077	20.3326829195021
7.13707e-06	6	153645785	3656	0.1127	0.02506	ebi-a-GCST90001439	rs1382818	A	G	0.3734	IgD+ CD24+ %lymphocyte	TRUE	reported	igd	0.00550153183310141	20.2138042054569
9.35793e-06	11	132141201	3656	-0.1736	0.03911	ebi-a-GCST90001439	rs4937689	G	A	0.1134	IgD+ CD24+ %lymphocyte	TRUE	reported	igd	0.00536023021933239	19.6918339850413
8.89693e-07	13	108710731	3656	0.2998	0.06089	ebi-a-GCST90001439	rs183466766	A	G	0.0402	IgD+ CD24+ %lymphocyte	TRUE	reported	igd	0.0065871099520438	24.2288981811039
1.09295e-18	13	108993494	3656	0.2335	0.02632	ebi-a-GCST90001439	rs12874404	G	A	0.3256	IgD+ CD24+ %lymphocyte	TRUE	reported	igd	0.0210739382732384	78.6618861843179
6.71305e-06	13	109038407	3656	0.2109	0.04678	ebi-a-GCST90001439	rs141107540	T	C	0.0777	IgD+ CD24+ %lymphocyte	TRUE	reported	igd	0.00552864640837893	20.3139828042874
6.07393e-08	13	50212885	3656	0.4819	0.08877	ebi-a-GCST90001439	rs73192651	T	C	0.02	IgD+ CD24+ %lymphocyte	TRUE	reported	igd	0.00799628974331524	29.4539651615955
8.52491e-08	14	96205838	3656	0.3082	0.05742	ebi-a-GCST90001439	rs77762131	C	G	0.045	IgD+ CD24+ %lymphocyte	TRUE	reported	igd	0.00781850696433389	28.7939501474344
9.59997e-06	14	94936964	3656	-0.11	0.02481	ebi-a-GCST90001439	rs8014978	C	T	0.5737	IgD+ CD24+ %lymphocyte	TRUE	reported	igd	0.00534806634183621	19.6469073771343
3.70101e-09	17	2714118	3656	-0.1428	0.02416	ebi-a-GCST90001439	rs11657118	C	T	0.475	IgD+ CD24+ %lymphocyte	TRUE	reported	igd	0.00946512035899896	34.9160342584978
6.39794e-06	19	14993354	3656	-0.263	0.05818	ebi-a-GCST90001439	rs7254039	A	G	0.0435	IgD+ CD24+ %lymphocyte	TRUE	reported	igd	0.00555823916397061	20.4233236223649
7.52004e-06	20	3207749	3656	-0.1107	0.02469	ebi-a-GCST90001439	rs3810559	G	T	0.5444	IgD+ CD24+ %lymphocyte	TRUE	reported	igd	0.0054684649556969	20.0916413849324
5.57301e-06	1	35281308	3656	0.1339	0.02945	ebi-a-GCST90001440	rs6687573	A	C	0.2311	IgD- CD24- %lymphocyte	TRUE	reported	igd	0.00562257973223456	20.6610748824654
2.21702e-06	1	59740965	3656	0.1417	0.0299	ebi-a-GCST90001440	rs55756125	C	T	0.2289	IgD- CD24- %lymphocyte	TRUE	reported	igd	0.00610564236178025	22.4470709774026
9.47109e-06	1	163272701	3656	1.002	0.226	ebi-a-GCST90001440	rs111237501	C	T	0.003	IgD- CD24- %lymphocyte	TRUE	reported	igd	0.00534790372064537	19.6463067522153
8.30309e-06	2	60125363	3656	0.2499	0.05599	ebi-a-GCST90001440	rs11674994	C	T	0.0553	IgD- CD24- %lymphocyte	TRUE	reported	igd	0.00541932760661507	19.9101225513652
1.92699e-06	2	238526279	3656	0.1576	0.03306	ebi-a-GCST90001440	rs72990172	A	G	0.1711	IgD- CD24- %lymphocyte	TRUE	reported	igd	0.00617745210038636	22.7127166942602
9.29994e-06	4	31594004	3656	-0.1917	0.04317	ebi-a-GCST90001440	rs76225955	C	T	0.0909	IgD- CD24- %lymphocyte	TRUE	reported	igd	0.00536460624426057	19.7079968595427
6.45194e-06	4	113331648	3656	0.3433	0.076	ebi-a-GCST90001440	rs17044633	G	A	0.0286	IgD- CD24- %lymphocyte	TRUE	reported	igd	0.00555005342902101	20.3930779015787
7.04807e-06	5	62072324	3656	-1.768	0.393	ebi-a-GCST90001440	rs183821560	A	G	0.0016	IgD- CD24- %lymphocyte	TRUE	reported	igd	0.00550523339410824	20.2274798194522
2.99799e-06	6	164610887	3656	0.1202	0.02568	ebi-a-GCST90001440	rs807894	G	T	0.5868	IgD- CD24- %lymphocyte	TRUE	reported	igd	0.00595686748162822	21.8968302941998
1.36301e-06	6	107155687	3656	0.2699	0.05578	ebi-a-GCST90001440	rs9398107	G	A	0.0555	IgD- CD24- %lymphocyte	TRUE	reported	igd	0.00636312220037902	23.3997439503989
3.94003e-06	6	19788226	3656	-0.328	0.07098	ebi-a-GCST90001440	rs75464772	T	C	0.0325	IgD- CD24- %lymphocyte	TRUE	reported	igd	0.00580684560243533	21.3421443684713
5.19505e-06	8	145050345	3656	-0.1156	0.02534	ebi-a-GCST90001440	rs6991364	A	G	0.5149	IgD- CD24- %lymphocyte	TRUE	reported	igd	0.005660191007229	20.8000703113407
6.59903e-06	11	94920856	3656	-1.07	0.2371	ebi-a-GCST90001440	rs146221269	C	T	0.0029	IgD- CD24- %lymphocyte	TRUE	reported	igd	0.00553969320445311	20.3547983069306
1.58099e-06	12	11974332	3656	0.2673	0.05558	ebi-a-GCST90001440	rs73277142	T	C	0.0555	IgD- CD24- %lymphocyte	TRUE	reported	igd	0.00628659947625433	23.1165590341502
9.09306e-06	12	112802224	3656	-0.1184	0.02664	ebi-a-GCST90001440	rs11066272	T	A	0.557	IgD- CD24- %lymphocyte	TRUE	reported	igd	0.00537388827686272	19.7422805737904
5.57995e-06	12	54727027	3656	-0.2174	0.0478	ebi-a-GCST90001440	rs139509958	A	G	0.0788	IgD- CD24- %lymphocyte	TRUE	reported	igd	0.0056260918665009	20.6740538061607
7.01504e-06	14	31505138	3656	0.3254	0.07232	ebi-a-GCST90001440	rs191543445	G	A	0.031	IgD- CD24- %lymphocyte	TRUE	reported	igd	0.0055069839758476	20.2339474722449
6.28102e-06	14	65283958	3656	0.2573	0.05689	ebi-a-GCST90001440	rs17102161	A	G	0.0506	IgD- CD24- %lymphocyte	TRUE	reported	igd	0.0055638883260231	20.4441971732757
8.15305e-06	15	54695686	3656	0.1187	0.02657	ebi-a-GCST90001440	rs496760	A	G	0.6422	IgD- CD24- %lymphocyte	TRUE	reported	igd	0.00542934927732764	19.9471422617789
4.05303e-06	16	49238584	3656	-0.2581	0.05593	ebi-a-GCST90001440	rs75150138	A	T	0.0517	IgD- CD24- %lymphocyte	TRUE	reported	igd	0.00579105712059354	21.2837782944943
2.464e-06	16	81239867	3656	0.4267	0.09042	ebi-a-GCST90001440	rs11862268	A	G	0.0187	IgD- CD24- %lymphocyte	TRUE	reported	igd	0.00605442214795248	22.257615529038
2.72101e-06	16	3463156	3656	-0.1174	0.02499	ebi-a-GCST90001440	rs58904842	A	C	0.4768	IgD- CD24- %lymphocyte	TRUE	reported	igd	0.00600044809164469	22.0579951819648
3.30697e-06	16	14342183	3656	-0.4244	0.09112	ebi-a-GCST90001440	rs30146	C	T	0.0198	IgD- CD24- %lymphocyte	TRUE	reported	igd	0.00589858488039995	21.6813182489921
2.243e-06	18	60857793	3656	-0.1264	0.02668	ebi-a-GCST90001440	rs8098848	T	C	0.6704	IgD- CD24- %lymphocyte	TRUE	reported	igd	0.00610180343292975	22.4328707114429
9.51305e-06	19	16412842	3656	-0.1313	0.0296	ebi-a-GCST90001440	rs451367	C	T	0.7674	IgD- CD24- %lymphocyte	TRUE	reported	igd	0.00535314192929555	19.6656536447386
3.95103e-06	2	206655953	3656	-0.2649	0.05732	ebi-a-GCST90001441	rs16837671	G	T	0.0494	IgD+ CD24- %lymphocyte	TRUE	reported	igd	0.00580785404854302	21.3458724048423
9.48506e-06	3	187559064	3656	-0.1136	0.02562	ebi-a-GCST90001441	rs520786	A	T	0.3489	IgD+ CD24- %lymphocyte	TRUE	reported	igd	0.0053488817895891	19.6499191538877
1.44501e-06	3	1814140	3656	0.1567	0.03246	ebi-a-GCST90001441	rs34712193	T	A	0.1644	IgD+ CD24- %lymphocyte	TRUE	reported	igd	0.0063339586364656	23.2918142456455
8.14292e-06	5	158285953	3656	-0.2015	0.04509	ebi-a-GCST90001441	rs17056318	C	T	0.081	IgD+ CD24- %lymphocyte	TRUE	reported	igd	0.00543272358820754	19.9596070191748
6.99198e-06	5	115785493	3656	-0.2982	0.06626	ebi-a-GCST90001441	rs76845048	C	A	0.0357	IgD+ CD24- %lymphocyte	TRUE	reported	igd	0.00550943287598511	20.2429951518476
5.08698e-06	5	135756457	3656	-0.4604	0.1008	ebi-a-GCST90001441	rs115204570	T	G	0.0161	IgD+ CD24- %lymphocyte	TRUE	reported	igd	0.00567377712004421	20.850281446459
4.58205e-06	6	16887609	3656	0.1447	0.03153	ebi-a-GCST90001441	rs140523784	T	C	0.1864	IgD+ CD24- %lymphocyte	TRUE	reported	igd	0.00572780505126683	21.0499697805671
3.44096e-06	6	67039330	3656	0.1258	0.02705	ebi-a-GCST90001441	rs9354413	C	T	0.2964	IgD+ CD24- %lymphocyte	TRUE	reported	igd	0.00588110434594065	21.6166852617046
3.57298e-07	6	31240635	3656	-0.2163	0.04242	ebi-a-GCST90001441	rs4361609	C	G	0.1131	IgD+ CD24- %lymphocyte	TRUE	reported	igd	0.00706135324894534	25.9856788292734
3.85896e-06	7	121332400	3656	0.2933	0.0634	ebi-a-GCST90001441	rs111830700	A	G	0.0377	IgD+ CD24- %lymphocyte	TRUE	reported	igd	0.00581975300436042	21.3898611868379
7.03105e-07	7	77469688	3656	-0.282	0.05676	ebi-a-GCST90001441	rs34910780	T	A	0.048	IgD+ CD24- %lymphocyte	TRUE	reported	igd	0.0067063300581281	24.6703777281034
2.72402e-07	8	130594761	3656	-0.1572	0.03051	ebi-a-GCST90001441	rs12542190	C	A	0.1943	IgD+ CD24- %lymphocyte	TRUE	reported	igd	0.007208955290999	26.5327963761311
6.34498e-06	8	35485504	3656	0.1404	0.03106	ebi-a-GCST90001441	rs2978582	C	T	0.1969	IgD+ CD24- %lymphocyte	TRUE	reported	igd	0.00555782235976666	20.4217835478157
8.19502e-08	8	75515052	3656	0.3428	0.06378	ebi-a-GCST90001441	rs533239981	C	G	0.0387	IgD+ CD24- %lymphocyte	TRUE	reported	igd	0.0078394996067689	28.8718725970045
6.90399e-06	10	83763586	3656	0.6298	0.1399	ebi-a-GCST90001441	rs71483382	A	G	0.0078	IgD+ CD24- %lymphocyte	TRUE	reported	igd	0.00551268206245392	20.2549996293383
8.61509e-06	12	110312229	3656	0.3524	0.07909	ebi-a-GCST90001441	rs75319860	C	T	0.0249	IgD+ CD24- %lymphocyte	TRUE	reported	igd	0.00540095426297454	19.8422539831463
2.89601e-06	13	105214810	3656	0.3251	0.06938	ebi-a-GCST90001441	rs76578043	A	G	0.0298	IgD+ CD24- %lymphocyte	TRUE	reported	igd	0.00596978576660684	21.9446017624366
3.38197e-06	14	95363646	3656	0.1312	0.02819	ebi-a-GCST90001441	rs2994690	C	G	0.2462	IgD+ CD24- %lymphocyte	TRUE	reported	igd	0.00588987163575686	21.6491013852442
3.28103e-06	14	65713895	3656	-0.232	0.04979	ebi-a-GCST90001441	rs116844769	A	G	0.0662	IgD+ CD24- %lymphocyte	TRUE	reported	igd	0.00590356090822777	21.6997171606133
4.05602e-06	17	2717218	3656	-0.1133	0.02454	ebi-a-GCST90001441	rs9900847	C	T	0.6041	IgD+ CD24- %lymphocyte	TRUE	reported	igd	0.00579668529099103	21.3045840221129
1.87098e-06	17	38038389	3656	-0.1318	0.02761	ebi-a-GCST90001441	rs12939565	T	A	0.4267	IgD+ CD24- %lymphocyte	TRUE	reported	igd	0.00619431514388119	22.7751037055285
6.67806e-06	17	77637123	3656	-0.1549	0.03435	ebi-a-GCST90001441	rs73426855	C	T	0.1469	IgD+ CD24- %lymphocyte	TRUE	reported	igd	0.00553138955412065	20.3241180450077
2.85503e-06	19	33468482	3656	-0.152	0.03242	ebi-a-GCST90001441	rs4805840	G	A	0.823	IgD+ CD24- %lymphocyte	TRUE	reported	igd	0.00597656423442331	21.9696688496718
6.64003e-07	20	44724305	3656	-0.1285	0.0258	ebi-a-GCST90001441	rs6131010	G	A	0.6172	IgD+ CD24- %lymphocyte	TRUE	reported	igd	0.00673944055710983	24.7930067911805
5.73099e-07	1	8009985	3656	-0.4263	0.08511	ebi-a-GCST90001442	rs75766272	T	C	0.0201	CD24+ CD27+ %lymphocyte	TRUE	reported	igd	0.0068154299904691	25.0744745107499
5.46399e-06	2	222274805	3656	1.557	0.3419	ebi-a-GCST90001442	rs76720471	T	C	0.0011	CD24+ CD27+ %lymphocyte	TRUE	reported	igd	0.00564048269740477	20.7272353888931
7.22504e-06	2	136934125	3656	0.1322	0.02942	ebi-a-GCST90001442	rs1519524	A	T	0.2246	CD24+ CD27+ %lymphocyte	TRUE	reported	igd	0.00549261802250043	20.1808720758904
3.72804e-06	2	4031340	3656	0.6143	0.1326	ebi-a-GCST90001442	rs112542522	A	G	0.0082	CD24+ CD27+ %lymphocyte	TRUE	reported	igd	0.00583614087623492	21.4504465899193
3.02601e-06	3	147613080	3656	0.1237	0.02646	ebi-a-GCST90001442	rs12636848	G	T	0.3031	CD24+ CD27+ %lymphocyte	TRUE	reported	igd	0.00594244353147839	21.8434923840445
3.50598e-06	4	4392393	3656	-0.1241	0.02671	ebi-a-GCST90001442	rs4689417	A	C	0.2961	CD24+ CD27+ %lymphocyte	TRUE	reported	igd	0.0058699284950525	21.5753645681918
1.31899e-06	5	148410250	3656	2.517	0.5195	ebi-a-GCST90001442	rs17708396	A	C	5e-04	CD24+ CD27+ %lymphocyte	TRUE	reported	igd	0.00637983631553041	23.4616030843261
7.91808e-06	5	26412301	3656	0.1315	0.02938	ebi-a-GCST90001442	rs35057381	C	T	0.2211	CD24+ CD27+ %lymphocyte	TRUE	reported	igd	0.00544964874370764	20.0221300855749
1.95799e-06	6	167859623	3656	-0.1287	0.027	ebi-a-GCST90001442	rs4076316	A	T	0.3005	CD24+ CD27+ %lymphocyte	TRUE	reported	igd	0.00617636141062308	22.708681619256
3.47896e-06	6	101891742	3656	-0.1838	0.03954	ebi-a-GCST90001442	rs74505387	C	T	0.1057	CD24+ CD27+ %lymphocyte	TRUE	reported	igd	0.00587560011121618	21.5963342301887
2.94999e-06	7	7871676	3656	0.6284	0.1342	ebi-a-GCST90001442	rs144625305	T	C	0.0086	CD24+ CD27+ %lymphocyte	TRUE	reported	igd	0.00596161995538449	21.914404669161
2.41102e-06	8	140978857	3656	0.1127	0.02386	ebi-a-GCST90001442	rs6997704	G	A	0.4707	CD24+ CD27+ %lymphocyte	TRUE	reported	igd	0.00606538790357609	22.2981744774142
5.47797e-06	9	9503477	3656	-0.1323	0.02906	ebi-a-GCST90001442	rs1332199	C	T	0.7592	CD24+ CD27+ %lymphocyte	TRUE	reported	igd	0.00563724784276921	20.7152807894212
5.68002e-06	10	53795073	3656	-0.1445	0.03179	ebi-a-GCST90001442	rs144440894	A	G	0.1885	CD24+ CD27+ %lymphocyte	TRUE	reported	igd	0.00561954342333594	20.6498544224822
7.93999e-06	11	9594690	3656	-0.1102	0.02464	ebi-a-GCST90001442	rs6486433	G	T	0.5003	CD24+ CD27+ %lymphocyte	TRUE	reported	igd	0.0054413416800028	19.9914427695154
2.69699e-06	12	11698759	3656	0.3787	0.08058	ebi-a-GCST90001442	rs4763704	A	G	0.9772	CD24+ CD27+ %lymphocyte	TRUE	reported	igd	0.00600501491428607	22.0749
1.24099e-07	12	129349167	3656	-0.2708	0.05111	ebi-a-GCST90001442	rs12829274	G	A	0.0618	CD24+ CD27+ %lymphocyte	TRUE	reported	igd	0.0076200418379881	28.0574316792711
8.08537e-16	13	108993494	3656	0.2114	0.02614	ebi-a-GCST90001442	rs12874404	G	A	0.3256	CD24+ CD27+ %lymphocyte	TRUE	reported	igd	0.017574868176447	65.3673916072733
2.37099e-06	13	46224092	3656	1.814	0.3838	ebi-a-GCST90001442	rs557577736	G	A	0.001	CD24+ CD27+ %lymphocyte	TRUE	reported	igd	0.00607313405177074	22.3268256301728
8.74601e-09	13	50212885	3656	0.5056	0.08768	ebi-a-GCST90001442	rs73192651	T	C	0.02	CD24+ CD27+ %lymphocyte	TRUE	reported	igd	0.00901311203449898	33.2334481656692
8.99104e-06	13	34506073	3656	2.99	0.6726	ebi-a-GCST90001442	rs112782756	G	A	3e-04	CD24+ CD27+ %lymphocyte	TRUE	reported	igd	0.00537627257338207	19.7510872116083
2.48502e-06	13	23613190	3656	-0.1323	0.02804	ebi-a-GCST90001442	rs9578529	G	A	0.2676	CD24+ CD27+ %lymphocyte	TRUE	reported	igd	0.00605230787948361	22.2497956048895
8.06102e-08	14	96205838	3656	0.3074	0.05717	ebi-a-GCST90001442	rs77762131	C	G	0.045	CD24+ CD27+ %lymphocyte	TRUE	reported	igd	0.00784592720388798	28.8957318113012
1.80701e-08	17	2715961	3656	-0.1352	0.02397	ebi-a-GCST90001442	rs11657759	C	A	0.4903	CD24+ CD27+ %lymphocyte	TRUE	reported	igd	0.00862677189434038	31.7965258776991
2.398e-06	19	14993354	3656	-0.2739	0.05798	ebi-a-GCST90001442	rs7254039	A	G	0.0435	CD24+ CD27+ %lymphocyte	TRUE	reported	igd	0.00606706346191507	22.304371929814
4.70901e-06	2	205623497	3657	0.3643	0.07946	ebi-a-GCST90001443	rs6712095	T	G	0.0246	CD20- %lymphocyte	TRUE	reported	igd	0.00571488111387195	21.0079483987472
7.90606e-06	3	146097919	3657	-0.1695	0.03789	ebi-a-GCST90001443	rs34625183	T	C	0.1154	CD20- %lymphocyte	TRUE	reported	igd	0.00544245878609067	20.0010417083379
6.11801e-06	3	187638796	3657	0.3067	0.06772	ebi-a-GCST90001443	rs75951284	T	C	0.0316	CD20- %lymphocyte	TRUE	reported	igd	0.00557750071485617	20.5001
3.96598e-06	4	2029089	3657	0.4826	0.1045	ebi-a-GCST90001443	rs186229706	T	G	0.0142	CD20- %lymphocyte	TRUE	reported	igd	0.00579817939180229	21.3159393171027
7.83303e-06	4	185570032	3657	0.1097	0.02451	ebi-a-GCST90001443	rs4647601	A	C	0.4584	CD20- %lymphocyte	TRUE	reported	igd	0.00544790104609872	20.0211515761064
7.85001e-06	5	108070072	3657	0.5621	0.1256	ebi-a-GCST90001443	rs72791978	T	A	0.01	CD20- %lymphocyte	TRUE	reported	igd	0.00544691876981132	20.017521919529
1.60801e-07	6	32614025	3657	0.179	0.0341	ebi-a-GCST90001443	rs9273241	T	C	0.5975	CD20- %lymphocyte	TRUE	reported	igd	0.00747846186760629	27.5397329689534
5.81099e-08	6	128553518	3657	1.534	0.2821	ebi-a-GCST90001443	rs7773849	G	A	0.0018	CD20- %lymphocyte	TRUE	reported	igd	0.00802088180470855	29.5533670603318
6.37602e-06	7	151002534	3657	0.2658	0.0588	ebi-a-GCST90001443	rs13244540	T	G	0.0447	CD20- %lymphocyte	TRUE	reported	igd	0.00555661623366414	20.4229146330311
8.96706e-06	7	15911408	3657	-0.1242	0.02794	ebi-a-GCST90001443	rs38201	A	T	0.2594	CD20- %lymphocyte	TRUE	reported	igd	0.005374339372867	19.7493501177553
5.39598e-06	8	84919811	3657	-0.1598	0.03507	ebi-a-GCST90001443	rs34313582	A	C	0.138	CD20- %lymphocyte	TRUE	reported	igd	0.0056454468699908	20.7512584368068
1.37899e-06	10	62909955	3657	0.513	0.1061	ebi-a-GCST90001443	rs72825207	A	T	0.0149	CD20- %lymphocyte	TRUE	reported	igd	0.00635201562892291	23.365032173248
3.01703e-06	12	82008771	3657	-0.7403	0.1583	ebi-a-GCST90001443	rs147937648	T	C	0.0059	CD20- %lymphocyte	TRUE	reported	igd	0.00594482669561393	21.8582852903835
2.99999e-06	13	24882401	3657	-0.1257	0.02688	ebi-a-GCST90001443	rs77553819	C	G	0.2863	CD20- %lymphocyte	TRUE	reported	igd	0.00594426008998849	21.8561895038951
4.56899e-06	14	49052782	3657	-0.1712	0.0373	ebi-a-GCST90001443	rs12432015	C	T	0.118	CD20- %lymphocyte	TRUE	reported	igd	0.00572756853365525	21.0548561219144
1.98701e-06	15	39319915	3657	-0.1244	0.02611	ebi-a-GCST90001443	rs4244568	G	T	0.3414	CD20- %lymphocyte	TRUE	reported	igd	0.00616899754082997	22.6876460443886
8.41395e-06	16	29235533	3657	0.1079	0.02418	ebi-a-GCST90001443	rs252294	C	G	0.5648	CD20- %lymphocyte	TRUE	reported	igd	0.00541560495443974	19.9018164844327
3.145e-06	16	85477299	3657	0.4085	0.0875	ebi-a-GCST90001443	rs4782702	G	A	0.9802	CD20- %lymphocyte	TRUE	reported	igd	0.00592464539902563	21.7836392716233
6.52199e-06	18	74434633	3657	0.1453	0.03219	ebi-a-GCST90001443	rs11662133	C	T	0.1705	CD20- %lymphocyte	TRUE	reported	igd	0.0055405311661234	20.3634658292583
8.27104e-06	20	46615708	3657	0.6312	0.1414	ebi-a-GCST90001443	rs186355283	T	C	0.0077	CD20- %lymphocyte	TRUE	reported	igd	0.0054193873147617	19.9157920261238
4.25197e-06	20	4944838	3657	-0.1132	0.02459	ebi-a-GCST90001443	rs6052993	G	C	0.4371	CD20- %lymphocyte	TRUE	reported	igd	0.00576157710908005	21.1805979821783
2.38199e-06	2	34491589	3658	-0.2457	0.05199	ebi-a-GCST90001444	rs75839951	G	T	0.0585	CD20- CD38- %lymphocyte	TRUE	reported	igd	0.00606852882271432	22.3220030950063
8.77991e-06	3	18674644	3658	0.1217	0.02734	ebi-a-GCST90001444	rs4619804	C	A	0.6963	CD20- CD38- %lymphocyte	TRUE	reported	igd	0.00538758716745542	19.8037129137793
6.03698e-06	3	191447446	3658	0.1135	0.02504	ebi-a-GCST90001444	rs709082	C	A	0.3682	CD20- CD38- %lymphocyte	TRUE	reported	igd	0.00558530515927507	20.5345674880441
7.40901e-06	4	25065221	3658	0.5046	0.1124	ebi-a-GCST90001444	rs2215848	A	G	0.0118	CD20- CD38- %lymphocyte	TRUE	reported	igd	0.0054793867832926	20.1430094193056
1.88599e-06	4	113092883	3658	0.6295	0.1319	ebi-a-GCST90001444	rs182720746	T	C	0.0089	CD20- CD38- %lymphocyte	TRUE	reported	igd	0.00618817145513155	22.7648274956505
9.44191e-06	4	74145187	3658	-0.1405	0.03168	ebi-a-GCST90001444	rs62311900	T	C	0.1736	CD20- CD38- %lymphocyte	TRUE	reported	igd	0.0053482249232688	19.6582470462714
3.12299e-07	5	173070505	3658	-0.1476	0.02879	ebi-a-GCST90001444	rs2339996	A	G	0.7802	CD20- CD38- %lymphocyte	TRUE	reported	igd	0.00713405248263665	26.2695038960065
1.21899e-06	6	32509333	3658	0.2022	0.0416	ebi-a-GCST90001444	rs72492305	T	C	0.6662	CD20- CD38- %lymphocyte	TRUE	reported	igd	0.00641705950232253	23.612291016933
8.55008e-06	6	85038851	3658	0.1807	0.04053	ebi-a-GCST90001444	rs6906886	A	T	0.903	CD20- CD38- %lymphocyte	TRUE	reported	igd	0.00540462829321467	19.8666931317855
6.54199e-06	7	9851008	3658	0.4968	0.1101	ebi-a-GCST90001444	rs10279688	T	C	0.0115	CD20- CD38- %lymphocyte	TRUE	reported	igd	0.00553521182725074	20.3493725279224
6.83502e-06	8	17516564	3658	-0.1469	0.03262	ebi-a-GCST90001444	rs11203884	T	C	0.1643	CD20- CD38- %lymphocyte	TRUE	reported	igd	0.00551354406428419	20.2692726268019
2.20999e-06	9	19948908	3658	0.2924	0.06168	ebi-a-GCST90001444	rs118073973	A	T	0.0402	CD20- CD38- %lymphocyte	TRUE	reported	igd	0.00610607789313317	22.4609692048147
4.19402e-06	10	17048435	3658	-0.1443	0.03132	ebi-a-GCST90001444	rs55767134	C	G	0.1837	CD20- CD38- %lymphocyte	TRUE	reported	igd	0.00576942548611566	21.2154203641867
8.97491e-06	11	88142031	3658	-0.1261	0.02837	ebi-a-GCST90001444	rs308820	C	T	0.7571	CD20- CD38- %lymphocyte	TRUE	reported	igd	0.00537190745006617	19.7457660652752
8.46292e-08	11	123385425	3658	0.1512	0.02817	ebi-a-GCST90001444	rs34666228	T	G	0.2346	CD20- CD38- %lymphocyte	TRUE	reported	igd	0.00781410488124573	28.7933617947825
3.84698e-06	12	82233392	3658	-1.031	0.2228	ebi-a-GCST90001444	rs78301150	A	G	0.0033	CD20- CD38- %lymphocyte	TRUE	reported	igd	0.00581980407351269	21.4017577295773
4.02096e-07	14	31993501	3658	-0.7613	0.1499	ebi-a-GCST90001444	rs117308259	C	T	0.0066	CD20- CD38- %lymphocyte	TRUE	reported	igd	0.00700185527445803	25.7792857110462
6.72295e-06	16	5488091	3658	0.1354	0.03002	ebi-a-GCST90001444	rs35639639	C	T	0.2063	CD20- CD38- %lymphocyte	TRUE	reported	igd	0.00553049142773539	20.3319221811327
7.01407e-06	17	52847291	3658	0.2263	0.05029	ebi-a-GCST90001444	rs111737298	G	A	0.0596	CD20- CD38- %lymphocyte	TRUE	reported	igd	0.00550509348895329	20.2380340651746
8.46292e-07	17	52971060	3658	0.3075	0.06234	ebi-a-GCST90001444	rs16955339	T	G	0.0377	CD20- CD38- %lymphocyte	TRUE	reported	igd	0.00660744934167312	24.3175115186319
3.92103e-06	18	34838106	3658	-0.2605	0.05636	ebi-a-GCST90001444	rs77510701	A	C	0.0484	CD20- CD38- %lymphocyte	TRUE	reported	igd	0.00580631755624883	21.3518727391901
2.07501e-06	19	53396009	3658	-0.2259	0.04752	ebi-a-GCST90001444	rs80339814	C	T	0.0794	CD20- CD38- %lymphocyte	TRUE	reported	igd	0.00613989795448862	22.5861435381199
2.60699e-06	20	46576714	3658	-0.1164	0.02472	ebi-a-GCST90001444	rs6125184	A	G	0.5914	CD20- CD38- %lymphocyte	TRUE	reported	igd	0.00602477574246637	22.1600896852436
5.53898e-06	20	38334734	3658	-0.2517	0.05532	ebi-a-GCST90001444	rs59902361	A	G	0.0496	CD20- CD38- %lymphocyte	TRUE	reported	igd	0.00562739677400847	20.6901945397817
3.19198e-06	20	765164	3658	0.1556	0.03334	ebi-a-GCST90001444	rs36071180	A	G	0.1597	CD20- CD38- %lymphocyte	TRUE	reported	igd	0.00591924016744813	21.7696015521271
7.44801e-06	1	84127219	3657	0.1305	0.02908	ebi-a-GCST90001445	rs61790670	A	C	0.2301	IgD- CD38- %B cell	TRUE	reported	igd	0.00547674099823651	20.1277226725161
7.96196e-06	4	156996644	3657	-0.4062	0.09082	ebi-a-GCST90001445	rs115576360	A	G	0.0194	IgD- CD38- %B cell	TRUE	reported	igd	0.00544029864221477	19.9930597531236
2.53303e-06	4	164351901	3657	-0.9757	0.207	ebi-a-GCST90001445	rs4691920	C	G	0.9962	IgD- CD38- %B cell	TRUE	reported	igd	0.00603860297377073	22.2051821480846
2.64503e-06	5	116807553	3657	-0.1903	0.04045	ebi-a-GCST90001445	rs7726548	G	T	0.103	IgD- CD38- %B cell	TRUE	reported	igd	0.00601582280143116	22.1209078007671
3.47296e-07	5	144608340	3657	-0.1414	0.02769	ebi-a-GCST90001445	rs17405603	T	A	0.2841	IgD- CD38- %B cell	TRUE	reported	igd	0.00708014484186738	26.0624553558796
2.82299e-06	6	91779902	3657	-0.2629	0.05605	ebi-a-GCST90001445	rs62417843	C	T	0.0502	IgD- CD38- %B cell	TRUE	reported	igd	0.00597998517212396	21.9883357257125
3.97997e-06	6	31312747	3657	-0.1444	0.03125	ebi-a-GCST90001445	rs9265864	T	C	0.4642	IgD- CD38- %B cell	TRUE	reported	igd	0.00580471739617802	21.3401154222587
1.60801e-07	8	119323401	3657	0.1668	0.03177	ebi-a-GCST90001445	rs2450220	T	C	0.816	IgD- CD38- %B cell	TRUE	reported	igd	0.00748120306408032	27.5499036226102
2.09701e-06	9	2570753	3657	-0.4466	0.09399	ebi-a-GCST90001445	rs140191306	T	C	0.0179	IgD- CD38- %B cell	TRUE	reported	igd	0.00613587062916114	22.5650634597116
8.74802e-06	9	4744416	3657	-0.5468	0.1228	ebi-a-GCST90001445	rs138977782	G	A	0.0096	IgD- CD38- %B cell	TRUE	reported	igd	0.00539246163995711	19.8163059637987
4.21105e-06	12	110228055	3657	-0.3746	0.0813	ebi-a-GCST90001445	rs11068290	T	C	0.0231	IgD- CD38- %B cell	TRUE	reported	igd	0.00577185678982416	21.2186073295932
4.94504e-06	13	111083495	3657	-0.1137	0.02485	ebi-a-GCST90001445	rs7994585	C	G	0.4839	IgD- CD38- %B cell	TRUE	reported	igd	0.00569198990252089	20.9233184108356
1.77501e-06	17	78261805	3657	0.1743	0.03642	ebi-a-GCST90001445	rs7215243	G	A	0.1328	IgD- CD38- %B cell	TRUE	reported	igd	0.00622412606046635	22.8916613368989
4.81903e-06	1	178195174	3656	-0.2726	0.05953	ebi-a-GCST90001446	rs77146037	G	A	0.0472	IgD- CD38- AC	TRUE	reported	igd	0.00570282384500416	20.9576360361672
1.409e-06	1	84127219	3656	0.142	0.0294	ebi-a-GCST90001446	rs61790670	A	C	0.23	IgD- CD38- AC	TRUE	reported	igd	0.00634035381513717	23.315481240949
4.08404e-07	2	66709035	3656	-0.2926	0.05767	ebi-a-GCST90001446	rs114551034	A	G	0.0509	IgD- CD38- AC	TRUE	reported	igd	0.00699190218193604	25.7283003320233
3.408e-06	3	104146883	3656	-1.898	0.408	ebi-a-GCST90001446	rs115218350	A	T	8e-04	IgD- CD38- AC	TRUE	reported	igd	0.00588440815017197	21.6289006600516
9.57194e-06	3	73697496	3656	0.6003	0.1354	ebi-a-GCST90001446	rs112964950	C	G	0.0083	IgD- CD38- AC	TRUE	reported	igd	0.00534766847859948	19.6454379098613
8.81698e-06	3	191905058	3656	0.2161	0.04856	ebi-a-GCST90001446	rs75524570	C	T	0.0673	IgD- CD38- AC	TRUE	reported	igd	0.00538765571730636	19.7931325749181
7.03704e-07	4	134733663	3656	-1.445	0.2907	ebi-a-GCST90001446	rs56741207	G	C	0.0018	IgD- CD38- AC	TRUE	reported	igd	0.00671296235214619	24.6949406415574
3.38602e-07	4	25771115	3656	0.1401	0.02742	ebi-a-GCST90001446	rs4697617	A	G	0.7103	IgD- CD38- AC	TRUE	reported	igd	0.00708998106875023	26.0917810589714
8.95695e-06	7	7871676	3656	0.6143	0.1381	ebi-a-GCST90001446	rs144625305	T	C	0.0086	IgD- CD38- AC	TRUE	reported	igd	0.00538298748118035	19.7758896225001
8.90902e-07	8	118851954	3656	-0.2685	0.05455	ebi-a-GCST90001446	rs62521107	T	C	0.058	IgD- CD38- AC	TRUE	reported	igd	0.00658300927162943	24.2137149888059
6.02296e-06	10	20380753	3656	0.7592	0.1675	ebi-a-GCST90001446	rs118121266	T	C	0.0055	IgD- CD38- AC	TRUE	reported	igd	0.00558782788596842	20.5326560433406
6.38807e-06	12	6775503	3656	-0.4181	0.0925	ebi-a-GCST90001446	rs79416092	C	T	0.0197	IgD- CD38- AC	TRUE	reported	igd	0.0055571295460945	20.4192236323851
8.60399e-07	17	63135589	3656	-0.3138	0.06366	ebi-a-GCST90001446	rs421516	A	C	0.9583	IgD- CD38- AC	TRUE	reported	igd	0.00660221420300044	24.2848243097387
3.13899e-08	21	42362418	3656	-0.627	0.1131	ebi-a-GCST90001446	rs77741094	G	C	0.0126	IgD- CD38- AC	TRUE	reported	igd	0.00833620036334772	30.7165353205727
3.77703e-06	22	45164171	3656	0.5677	0.1226	ebi-a-GCST90001446	rs144295598	A	G	0.0103	IgD- CD38- AC	TRUE	reported	igd	0.0058305706949222	21.4298535956168
1.793e-06	1	218429679	3657	0.2307	0.04822	ebi-a-GCST90001447	rs74907325	T	A	0.0666	IgD+ CD38br %B cell	TRUE	reported	igd	0.00622022323676434	22.8772173291972
9.3821e-06	2	16114539	3657	0.2748	0.06192	ebi-a-GCST90001447	rs76084861	T	G	0.0368	IgD+ CD38br %B cell	TRUE	reported	igd	0.00535690412280196	19.6849348776443
1.60199e-06	2	181050023	3657	-0.547	0.1138	ebi-a-GCST90001447	rs16867231	A	G	0.0108	IgD+ CD38br %B cell	TRUE	reported	igd	0.00627812586075616	23.091521499353
9.31001e-08	2	105587803	3657	-0.3401	0.06356	ebi-a-GCST90001447	rs140380950	C	T	0.0368	IgD+ CD38br %B cell	TRUE	reported	igd	0.00776843551375975	28.6159328316607
2.26699e-06	4	15915069	3657	-0.4136	0.08735	ebi-a-GCST90001447	rs76112278	A	G	0.0194	IgD+ CD38br %B cell	TRUE	reported	igd	0.00609334655558915	22.4077
4.24502e-06	4	157437839	3657	0.3089	0.06706	ebi-a-GCST90001447	rs28393044	G	C	0.0334	IgD+ CD38br %B cell	TRUE	reported	igd	0.00576861066314403	21.2066046193276
4.15796e-06	5	498773	3657	1.714	0.3719	ebi-a-GCST90001447	rs78658073	A	G	0.001	IgD+ CD38br %B cell	TRUE	reported	igd	0.00577469605127284	21.2291057002616
4.689e-06	5	78010341	3657	0.6715	0.1465	ebi-a-GCST90001447	rs139996875	T	A	0.0063	IgD+ CD38br %B cell	TRUE	reported	igd	0.00571220693138161	20.9980616072583
6.72094e-07	6	44643196	3657	-0.2113	0.04244	ebi-a-GCST90001447	rs13196511	A	G	0.0913	IgD+ CD38br %B cell	TRUE	reported	igd	0.00673270243290232	24.7748289433597
8.29602e-06	7	48791017	3657	-0.4299	0.0963	ebi-a-GCST90001447	rs117772462	A	T	0.0159	IgD+ CD38br %B cell	TRUE	reported	igd	0.00541997257951636	19.9179545456096
9.46303e-06	8	9957457	3657	0.8693	0.196	ebi-a-GCST90001447	rs17739715	C	A	0.0037	IgD+ CD38br %B cell	TRUE	reported	igd	0.0053502298838156	19.6602772280959
6.49995e-06	8	120047880	3657	-0.188	0.04163	ebi-a-GCST90001447	rs17771512	A	C	0.0928	IgD+ CD38br %B cell	TRUE	reported	igd	0.00554578094291088	20.3828682687459
6.42407e-06	9	93109339	3657	0.4342	0.0961	ebi-a-GCST90001447	rs57998613	A	T	0.0156	IgD+ CD38br %B cell	TRUE	reported	igd	0.0055512439313607	20.4030589261684
8.87892e-06	9	41980474	3657	0.1803	0.04053	ebi-a-GCST90001447	rs28491938	T	C	0.1922	IgD+ CD38br %B cell	TRUE	reported	igd	0.00538231933144027	19.7788331524439
6.53296e-06	10	81145177	3657	-1.169	0.2589	ebi-a-GCST90001447	rs11002952	A	G	0.0023	IgD+ CD38br %B cell	TRUE	reported	igd	0.00554402934921665	20.3763946010865
1.137e-06	10	125560687	3657	-0.2556	0.05243	ebi-a-GCST90001447	rs2362966	C	G	0.0556	IgD+ CD38br %B cell	TRUE	reported	igd	0.00645689519030304	23.7533246482325
1.277e-06	10	132636158	3657	-0.1953	0.04025	ebi-a-GCST90001447	rs35060907	T	G	0.1036	IgD+ CD38br %B cell	TRUE	reported	igd	0.00639677023133901	23.5307157777533
8.43898e-06	11	15343532	3657	0.1564	0.03506	ebi-a-GCST90001447	rs61880664	G	A	0.1389	IgD+ CD38br %B cell	TRUE	reported	igd	0.00541212568684436	19.888960941814
7.12607e-06	12	110228055	3657	0.3556	0.07908	ebi-a-GCST90001447	rs11068290	T	C	0.0231	IgD+ CD38br %B cell	TRUE	reported	igd	0.00549883287075589	20.2093620469335
1.39801e-06	12	75564449	3657	-0.4658	0.09637	ebi-a-GCST90001447	rs59879144	A	C	0.0161	IgD+ CD38br %B cell	TRUE	reported	igd	0.00634782111046162	23.349504637192
5.77697e-07	14	81485149	3657	-0.1368	0.02733	ebi-a-GCST90001447	rs4903967	A	G	0.6906	IgD+ CD38br %B cell	TRUE	reported	igd	0.00680460108409512	25.0412124235722
8.603e-06	14	44595691	3657	-0.676	0.1517	ebi-a-GCST90001447	rs17278914	C	T	0.0057	IgD+ CD38br %B cell	TRUE	reported	igd	0.00540064268018986	19.8465330294265
5.42101e-06	14	54814017	3657	0.3538	0.07769	ebi-a-GCST90001447	rs76840770	A	C	0.0246	IgD+ CD38br %B cell	TRUE	reported	igd	0.00563903152573658	20.7275434978024
8.87708e-07	14	43717096	3657	-0.6854	0.1392	ebi-a-GCST90001447	rs79487320	G	C	0.0074	IgD+ CD38br %B cell	TRUE	reported	igd	0.00658589935272141	24.2310453601499
7.20593e-06	16	54686774	3657	0.517	0.115	ebi-a-GCST90001447	rs147226531	C	T	0.0115	IgD+ CD38br %B cell	TRUE	reported	igd	0.00549625492848056	20.1998352074097
2.26199e-06	16	84759446	3657	-0.1464	0.03092	ebi-a-GCST90001447	rs2216762	C	T	0.8141	IgD+ CD38br %B cell	TRUE	reported	igd	0.00609289951635884	22.4060656387856
2.28802e-06	16	81603001	3657	-0.122	0.02577	ebi-a-GCST90001447	rs8059803	A	G	0.6504	IgD+ CD38br %B cell	TRUE	reported	igd	0.00609133299353373	22.4002695925992
1.237e-06	18	51760939	3657	-0.33	0.06793	ebi-a-GCST90001447	rs72927038	T	C	0.0335	IgD+ CD38br %B cell	TRUE	reported	igd	0.00641189018870441	23.5866939311155
4.05602e-06	1	161500712	3020	-0.1756	0.03803	ebi-a-GCST90001448	rs114693598	T	G	0.1422	CD11c+ monocyte AC	TRUE	reported	igd	0.00701026104129948	21.3063307631236
2.98003e-07	1	224272792	3020	0.1562	0.03041	ebi-a-GCST90001448	rs2404849	G	T	0.7464	CD11c+ monocyte AC	TRUE	reported	igd	0.00866053401877523	26.3658338698266
1.95299e-06	1	89327063	3020	0.9648	0.2024	ebi-a-GCST90001448	rs72724781	G	A	0.0041	CD11c+ monocyte AC	TRUE	reported	igd	0.00746777537520535	22.7073192418409
3.97796e-06	2	79926958	3020	-0.1552	0.03359	ebi-a-GCST90001448	rs3040901	T	C	0.2225	CD11c+ monocyte AC	TRUE	reported	igd	0.00701935595365714	21.3341683900422
7.76909e-06	3	172744541	3020	0.5582	0.1246	ebi-a-GCST90001448	rs74610143	T	C	0.0124	CD11c+ monocyte AC	TRUE	reported	igd	0.00660176439370128	20.0565334485723
9.01405e-06	4	173569449	3020	0.6966	0.1566	ebi-a-GCST90001448	rs13104041	A	G	0.0073	CD11c+ monocyte AC	TRUE	reported	igd	0.0065093893472265	19.7740540668236
9.04503e-06	5	167349999	3020	0.2511	0.05647	ebi-a-GCST90001448	rs72835655	T	G	0.0594	CD11c+ monocyte AC	TRUE	reported	igd	0.00650454305170992	19.7592357295322
9.64695e-06	6	47216562	3020	0.1506	0.03397	ebi-a-GCST90001448	rs2295270	A	G	0.1901	CD11c+ monocyte AC	TRUE	reported	igd	0.00646598432863341	19.6413413089124
5.91902e-06	7	20995778	3020	-0.3546	0.07814	ebi-a-GCST90001448	rs151194174	A	G	0.0305	CD11c+ monocyte AC	TRUE	reported	igd	0.0067728628725801	20.5798848877248
4.55198e-06	10	72515785	3020	-0.1429	0.0311	ebi-a-GCST90001448	rs2587473	T	C	0.2432	CD11c+ monocyte AC	TRUE	reported	igd	0.00694242449842526	21.0987133607685
5.73905e-06	10	85138481	3020	0.8103	0.1783	ebi-a-GCST90001448	rs72830905	G	C	0.0058	CD11c+ monocyte AC	TRUE	reported	igd	0.00679238181462689	20.6396003627088
9.7681e-06	12	115758242	3020	-0.1256	0.02836	ebi-a-GCST90001448	rs34936922	G	T	0.3124	CD11c+ monocyte AC	TRUE	reported	igd	0.00645280268566857	19.6010401498687
8.051e-06	12	69766606	3020	0.2681	0.05996	ebi-a-GCST90001448	rs113800324	T	C	0.05	CD11c+ monocyte AC	TRUE	reported	igd	0.00657654575409513	19.9794105937689
3.38197e-06	17	45778747	3020	-0.3991	0.08574	ebi-a-GCST90001448	rs9894233	A	T	0.0268	CD11c+ monocyte AC	TRUE	reported	igd	0.00712335924959458	21.6525370151001
2.16601e-06	17	9975038	3020	-0.2994	0.06307	ebi-a-GCST90001448	rs113451095	C	T	0.0472	CD11c+ monocyte AC	TRUE	reported	igd	0.00740665889926978	22.5200952216823
5.93103e-06	18	46954097	3020	-0.4778	0.1053	ebi-a-GCST90001448	rs73445777	G	T	0.0151	CD11c+ monocyte AC	TRUE	reported	igd	0.00677138997852398	20.5753788694664
8.62402e-06	19	27851156	3020	-0.2321	0.05209	ebi-a-GCST90001448	rs8175830	A	G	0.0919	CD11c+ monocyte AC	TRUE	reported	igd	0.00653113833587303	19.8405569195673
1.59901e-06	21	46373171	3020	0.25	0.05201	ebi-a-GCST90001448	rs150248455	A	G	0.0674	CD11c+ monocyte AC	TRUE	reported	igd	0.0075925798779571	23.0897165892377
7.006e-08	1	46613239	3043	0.4346	0.08042	ebi-a-GCST90001449	rs191730825	G	A	0.0292	CD11c+ monocyte %monocyte	TRUE	reported	igd	0.00950607356644578	29.1854083544458
3.10699e-06	3	101915678	3043	0.4772	0.1021	ebi-a-GCST90001449	rs115058278	A	T	0.0168	CD11c+ monocyte %monocyte	TRUE	reported	igd	0.0071275601197403	21.8305085865252
3.36597e-07	3	172744541	3043	0.6366	0.1245	ebi-a-GCST90001449	rs74610143	T	C	0.0125	CD11c+ monocyte %monocyte	TRUE	reported	igd	0.00851877422846593	26.1281724307045
8.53395e-06	3	65576520	3043	0.1661	0.03726	ebi-a-GCST90001449	rs11921245	C	T	0.1456	CD11c+ monocyte %monocyte	TRUE	reported	igd	0.0064882061214754	19.8594872622309
1.76901e-06	4	182768743	3043	-0.2147	0.04484	ebi-a-GCST90001449	rs35237330	A	G	0.0971	CD11c+ monocyte %monocyte	TRUE	reported	igd	0.00747775407691322	22.9111742747329
6.99697e-06	5	59111915	3043	-0.1934	0.04296	ebi-a-GCST90001449	rs13186506	T	A	0.104	CD11c+ monocyte %monocyte	TRUE	reported	igd	0.00661606213585227	20.2534429924296
6.05494e-06	5	176914227	3043	0.545	0.1202	ebi-a-GCST90001449	rs75256410	T	C	0.0122	CD11c+ monocyte %monocyte	TRUE	reported	igd	0.00671054728308752	20.5446400664491
4.94698e-06	7	153684820	3043	-0.28	0.06121	ebi-a-GCST90001449	rs13241407	G	A	0.0483	CD11c+ monocyte %monocyte	TRUE	reported	igd	0.00682956642806526	20.9115281785542
4.23399e-06	7	22775663	3043	0.591	0.1283	ebi-a-GCST90001449	rs11766273	A	G	0.0115	CD11c+ monocyte %monocyte	TRUE	reported	igd	0.00692471446747361	21.2048945355589
7.70602e-06	7	122075261	3043	0.1214	0.0271	ebi-a-GCST90001449	rs10227905	G	T	0.3971	CD11c+ monocyte %monocyte	TRUE	reported	igd	0.00655152176620544	20.0545656141637
2.377e-06	7	23486970	3043	0.4148	0.08775	ebi-a-GCST90001449	rs73073066	T	C	0.023	CD11c+ monocyte %monocyte	TRUE	reported	igd	0.00728960277381042	22.3304622346033
9.29694e-06	8	94037230	3043	-0.575	0.1295	ebi-a-GCST90001449	rs17689291	C	G	0.0107	CD11c+ monocyte %monocyte	TRUE	reported	igd	0.00643708984877356	19.7020138635619
7.22404e-06	8	19326303	3043	0.1211	0.02694	ebi-a-GCST90001449	rs4922033	T	C	0.3899	CD11c+ monocyte %monocyte	TRUE	reported	igd	0.0065965493430914	20.1933127362058
6.72992e-06	10	26889823	3043	-0.1616	0.03583	ebi-a-GCST90001449	rs703009	T	C	0.1687	CD11c+ monocyte %monocyte	TRUE	reported	igd	0.00664039083404631	20.3284171613236
4.532e-06	12	27966210	3043	-0.124	0.02698	ebi-a-GCST90001449	rs11610005	G	C	0.4358	CD11c+ monocyte %monocyte	TRUE	reported	igd	0.00689371394135119	21.109305610025
4.66702e-07	12	42973243	3043	0.3158	0.06253	ebi-a-GCST90001449	rs57566659	C	G	0.0462	CD11c+ monocyte %monocyte	TRUE	reported	igd	0.00831228404295182	25.489532004762
6.82402e-07	14	31160823	3043	-0.4763	0.0957	ebi-a-GCST90001449	rs76968110	A	G	0.0189	CD11c+ monocyte %monocyte	TRUE	reported	igd	0.00807447697144646	24.7543630041888
1.81201e-06	14	29918210	3043	-0.6761	0.1414	ebi-a-GCST90001449	rs117909439	T	C	0.0089	CD11c+ monocyte %monocyte	TRUE	reported	igd	0.00745710716827103	22.8474386976007
5.50605e-06	15	37200279	3043	0.1924	0.04225	ebi-a-GCST90001449	rs62002392	G	A	0.1119	CD11c+ monocyte %monocyte	TRUE	reported	igd	0.00676869826242318	20.723885141376
9.61789e-06	16	53934556	3043	-0.1936	0.04368	ebi-a-GCST90001449	rs16952634	A	G	0.1032	CD11c+ monocyte %monocyte	TRUE	reported	igd	0.00641429351862343	19.6317906577085
8.10793e-07	17	45062476	3043	0.1465	0.02963	ebi-a-GCST90001449	rs8065103	G	A	0.7212	CD11c+ monocyte %monocyte	TRUE	reported	igd	0.00796957179497931	24.4301657887488
7.19598e-06	20	52655304	3043	-0.1569	0.0349	ebi-a-GCST90001449	rs1381984	A	G	0.1661	CD11c+ monocyte %monocyte	TRUE	reported	igd	0.00659808753099727	20.1980527014425
1.79602e-06	20	5421681	3043	0.1579	0.03301	ebi-a-GCST90001449	rs35149557	C	T	0.198	CD11c+ monocyte %monocyte	TRUE	reported	igd	0.0074630771416129	22.8658673193591
1.21801e-08	1	169701466	3019	-0.3696	0.0647	ebi-a-GCST90001450	rs4656708	C	A	0.0459	CD62L- monocyte AC	TRUE	reported	igd	0.0106935789120723	32.6112586454694
3.6116e-15	1	169662742	3019	0.2378	0.03006	ebi-a-GCST90001450	rs4987369	T	G	0.2774	CD62L- monocyte AC	TRUE	reported	igd	0.020308230981548	62.5400098366818
3.47896e-06	2	56524393	3019	-0.347	0.07464	ebi-a-GCST90001450	rs62167331	A	G	0.0341	CD62L- monocyte AC	TRUE	reported	igd	0.00710811647483547	21.5987135763862
4.61604e-06	3	74703663	3019	0.269	0.05861	ebi-a-GCST90001450	rs13068785	T	C	0.0581	CD62L- monocyte AC	TRUE	reported	igd	0.00692912267443832	21.051028266059
5.45205e-06	4	4859590	3019	0.1274	0.02798	ebi-a-GCST90001450	rs1907980	T	G	0.3596	CD62L- monocyte AC	TRUE	reported	igd	0.00682037297691079	20.7183722978859
3.498e-07	4	136447876	3019	0.1842	0.03607	ebi-a-GCST90001450	rs11935230	C	G	0.1686	CD62L- monocyte AC	TRUE	reported	igd	0.00856423226158891	26.0614853468058
6.86894e-06	4	40461712	3019	0.1235	0.02741	ebi-a-GCST90001450	rs278949	A	G	0.5561	CD62L- monocyte AC	TRUE	reported	igd	0.00667947212449981	20.2874770369607
6.95505e-06	4	63361327	3019	-0.2033	0.04515	ebi-a-GCST90001450	rs17082777	A	G	0.1014	CD62L- monocyte AC	TRUE	reported	igd	0.00667097419987405	20.261493058464
7.66302e-09	5	177033794	3019	-0.1525	0.02632	ebi-a-GCST90001450	rs11249570	A	G	0.4581	CD62L- monocyte AC	TRUE	reported	igd	0.0109977059457614	33.549041329668
1.048e-06	5	6308011	3019	1.724	0.3525	ebi-a-GCST90001450	rs79930588	G	T	0.0015	CD62L- monocyte AC	TRUE	reported	igd	0.00786078257566906	23.9038842677362
2.75201e-06	7	41362245	3019	0.859	0.1829	ebi-a-GCST90001450	rs528135834	G	T	0.0056	CD62L- monocyte AC	TRUE	reported	igd	0.00725327704174107	22.0430209728861
4.36797e-06	8	66059237	3019	-0.1386	0.03012	ebi-a-GCST90001450	rs4484736	A	G	0.7173	CD62L- monocyte AC	TRUE	reported	igd	0.00696494979242437	21.1606362931015
6.12506e-07	9	135337621	3019	0.1627	0.03256	ebi-a-GCST90001450	rs530377	C	T	0.2211	CD62L- monocyte AC	TRUE	reported	igd	0.00820287409840052	24.9527554663732
4.11898e-07	9	76145588	3019	2.05	0.4039	ebi-a-GCST90001450	rs143153359	T	C	0.0013	CD62L- monocyte AC	TRUE	reported	igd	0.008460710410862	25.7437739256382
9.29694e-06	10	89954638	3019	0.352	0.07927	ebi-a-GCST90001450	rs77287889	A	G	0.0301	CD62L- monocyte AC	TRUE	reported	igd	0.00648899114230117	19.7051528385497
9.3261e-06	11	111990120	3019	0.3974	0.0895	ebi-a-GCST90001450	rs116691483	A	G	0.0235	CD62L- monocyte AC	TRUE	reported	igd	0.00648813087629663	19.7025234042269
5.12201e-06	12	69744014	3019	0.222	0.04861	ebi-a-GCST90001450	rs1800973	A	C	0.083	CD62L- monocyte AC	TRUE	reported	igd	0.00686122297110194	20.8433203723473
1.213e-06	14	69321561	3019	0.139	0.02858	ebi-a-GCST90001450	rs4899265	C	A	0.3475	CD62L- monocyte AC	TRUE	reported	igd	0.00777414395988521	23.6383603432578
8.43801e-06	16	31775655	3019	0.4639	0.104	ebi-a-GCST90001450	rs146793376	G	T	0.0171	CD62L- monocyte AC	TRUE	reported	igd	0.00654735851413488	19.8835654688085
6.08303e-06	19	2993427	3019	-0.1417	0.03127	ebi-a-GCST90001450	rs435806	C	T	0.2448	CD62L- monocyte AC	TRUE	reported	igd	0.00675580121330918	20.5208872958453
1.434e-06	20	15302488	3019	0.295	0.06108	ebi-a-GCST90001450	rs149543954	T	G	0.0517	CD62L- monocyte AC	TRUE	reported	igd	0.00766725985643742	23.3108533570354
4.36918e-29	1	169664867	3042	0.3359	0.02969	ebi-a-GCST90001451	rs4987360	G	A	0.2763	CD62L- monocyte %monocyte	TRUE	reported	igd	0.0403776248317371	127.912794308238
3.93496e-07	1	169701466	3042	-0.3294	0.06481	ebi-a-GCST90001451	rs4656708	C	A	0.0457	CD62L- monocyte %monocyte	TRUE	reported	igd	0.00842037688747425	25.8153204657139
9.03005e-06	1	99082513	3042	0.3492	0.07853	ebi-a-GCST90001451	rs141287837	C	T	0.0306	CD62L- monocyte %monocyte	TRUE	reported	igd	0.00645809242023051	19.7602142473537
9.34609e-06	2	356029	3042	0.5758	0.1297	ebi-a-GCST90001451	rs11694457	C	T	0.0113	CD62L- monocyte %monocyte	TRUE	reported	igd	0.00643723651219783	19.6959867219517
5.66304e-06	3	174360449	3042	-0.1976	0.04346	ebi-a-GCST90001451	rs9824107	A	C	0.106	CD62L- monocyte %monocyte	TRUE	reported	igd	0.00674984605419495	20.6589769185903
6.40295e-06	3	16446085	3042	0.228	0.05043	ebi-a-GCST90001451	rs62236339	A	T	0.0769	CD62L- monocyte %monocyte	TRUE	reported	igd	0.00667458236235079	20.4270725597683
4.89204e-08	3	31661754	3042	0.227	0.04151	ebi-a-GCST90001451	rs9859349	A	G	0.1205	CD62L- monocyte %monocyte	TRUE	reported	igd	0.00973505575217876	29.885506559159
2.34002e-06	4	32848987	3042	-0.1512	0.03196	ebi-a-GCST90001451	rs36141595	G	A	0.2516	CD62L- monocyte %monocyte	TRUE	reported	igd	0.00730377192526682	22.3668288695659
7.76694e-07	4	56771414	3042	0.1467	0.02962	ebi-a-GCST90001451	rs1816932	A	G	0.2855	CD62L- monocyte %monocyte	TRUE	reported	igd	0.00799913379564859	24.5134531301532
5.01695e-07	5	110456263	3042	-0.2904	0.05766	ebi-a-GCST90001451	rs17624563	G	C	0.0569	CD62L- monocyte %monocyte	TRUE	reported	igd	0.0082694840729054	25.3488535220998
6.29506e-07	5	177033794	3042	-0.1315	0.02634	ebi-a-GCST90001451	rs11249570	A	G	0.4578	CD62L- monocyte %monocyte	TRUE	reported	igd	0.00812675060528468	24.9077408379969
1.37101e-06	5	5737796	3042	-0.1315	0.02718	ebi-a-GCST90001451	rs2399610	G	A	0.4988	CD62L- monocyte %monocyte	TRUE	reported	igd	0.00763597334605649	23.3919795040159
7.02005e-06	7	17644035	3042	0.4905	0.109	ebi-a-GCST90001451	rs76717104	T	C	0.0155	CD62L- monocyte %monocyte	TRUE	reported	igd	0.00661278471711976	20.2366863905325
7.45195e-06	7	14032498	3042	-0.3108	0.06924	ebi-a-GCST90001451	rs717824	T	C	0.0396	CD62L- monocyte %monocyte	TRUE	reported	igd	0.0065799352448681	20.135493387009
6.38602e-06	8	14941111	3042	-0.4256	0.09413	ebi-a-GCST90001451	rs2124027	G	C	0.0212	CD62L- monocyte %monocyte	TRUE	reported	igd	0.00667542760675432	20.4296767527253
7.28199e-07	9	135337621	3042	0.1614	0.03252	ebi-a-GCST90001451	rs530377	C	T	0.2206	CD62L- monocyte %monocyte	TRUE	reported	igd	0.00803238049822334	24.616163103049
9.82404e-06	11	2024995	3042	0.2982	0.06733	ebi-a-GCST90001451	rs117765367	T	C	0.0403	CD62L- monocyte %monocyte	TRUE	reported	igd	0.00640689209891391	19.6025433608757
4.96295e-08	13	109976273	3042	0.2947	0.0539	ebi-a-GCST90001451	rs7139370	T	C	0.0676	CD62L- monocyte %monocyte	TRUE	reported	igd	0.00973142697855447	29.8742571669645
2.071e-06	14	31030304	3042	0.5719	0.1203	ebi-a-GCST90001451	rs117309559	G	A	0.013	CD62L- monocyte %monocyte	TRUE	reported	igd	0.00737454342799882	22.5851673183341
1.281e-06	14	71667863	3042	-0.1913	0.03943	ebi-a-GCST90001451	rs4899389	A	G	0.132	CD62L- monocyte %monocyte	TRUE	reported	igd	0.00767838049780439	23.5228944473014
3.74498e-08	14	30153119	3042	0.6623	0.1201	ebi-a-GCST90001451	rs45487297	A	T	0.0135	CD62L- monocyte %monocyte	TRUE	reported	igd	0.00989792720158277	30.3905016659205
9.95497e-07	14	58316355	3042	-0.1787	0.03646	ebi-a-GCST90001451	rs7150584	T	C	0.1624	CD62L- monocyte %monocyte	TRUE	reported	igd	0.00783502628496944	24.0065720291676
2.34498e-07	17	76108637	3042	-0.2057	0.0397	ebi-a-GCST90001451	rs9807014	T	C	0.1333	CD62L- monocyte %monocyte	TRUE	reported	igd	0.00874807312595704	26.8288429832114
5.30897e-06	18	60116421	3042	0.1341	0.0294	ebi-a-GCST90001451	rs9944612	A	C	0.283	CD62L- monocyte %monocyte	TRUE	reported	igd	0.00679271792245207	20.7910904973027
8.93696e-06	22	37139371	3042	0.2127	0.04782	ebi-a-GCST90001451	rs55859756	C	G	0.0866	CD62L- monocyte %monocyte	TRUE	reported	igd	0.00646161794263108	19.7710716569621
3.597e-07	1	224272792	3017	0.1532	0.03003	ebi-a-GCST90001452	rs2404849	G	T	0.7463	CD11c+ CD62L- monocyte AC	TRUE	reported	igd	0.00855266000755334	26.008713607492
9.81296e-06	1	86940820	3017	0.201	0.04538	ebi-a-GCST90001452	rs1407142	C	T	0.9123	CD11c+ CD62L- monocyte AC	TRUE	reported	igd	0.0064606009275145	19.605374295816
4.94698e-09	1	161515326	3017	-0.1809	0.03084	ebi-a-GCST90001452	rs55971447	T	C	0.231	CD11c+ CD62L- monocyte AC	TRUE	reported	igd	0.0112758227113257	34.3843169364728
3.60903e-06	1	34019363	3017	-0.2006	0.04321	ebi-a-GCST90001452	rs72660177	T	C	0.1018	CD11c+ CD62L- monocyte AC	TRUE	reported	igd	0.00709294530569132	21.5379979380278
2.46899e-06	1	89327063	3017	0.9448	0.2002	ebi-a-GCST90001452	rs72724781	G	A	0.0041	CD11c+ CD62L- monocyte AC	TRUE	reported	igd	0.00732794345539151	22.2568464301408
2.80802e-06	2	79926958	3017	-0.1559	0.03322	ebi-a-GCST90001452	rs3040901	T	C	0.2224	CD11c+ CD62L- monocyte AC	TRUE	reported	igd	0.00724701011822862	22.0092366672816
5.49604e-06	4	173569449	3017	0.7057	0.155	ebi-a-GCST90001452	rs13104041	A	G	0.0073	CD11c+ CD62L- monocyte AC	TRUE	reported	igd	0.00682382407263817	20.7151863664003
9.1071e-06	5	167349999	3017	0.2484	0.05589	ebi-a-GCST90001452	rs72835655	T	G	0.0595	CD11c+ CD62L- monocyte AC	TRUE	reported	igd	0.00650467320115295	19.7399918977645
2.947e-06	6	81660130	3017	-1.36	0.2904	ebi-a-GCST90001452	rs75220521	G	T	0.002	CD11c+ CD62L- monocyte AC	TRUE	reported	igd	0.00721711398584716	21.9177817968742
4.02402e-06	7	23594922	3017	0.225	0.04872	ebi-a-GCST90001452	rs11772116	C	G	0.0766	CD11c+ CD62L- monocyte AC	TRUE	reported	igd	0.00701965581699812	21.3138783785924
5.50795e-06	10	80852378	3017	0.117	0.02571	ebi-a-GCST90001452	rs1268974	G	A	0.5486	CD11c+ CD62L- monocyte AC	TRUE	reported	igd	0.00681744031916937	20.6956740852367
8.13299e-06	11	109986288	3017	0.3583	0.08017	ebi-a-GCST90001452	rs11213272	G	A	0.027	CD11c+ CD62L- monocyte AC	TRUE	reported	igd	0.00657701365715476	19.960979813163
5.15395e-06	11	134569102	3017	0.1808	0.0396	ebi-a-GCST90001452	rs12277397	T	G	0.1178	CD11c+ CD62L- monocyte AC	TRUE	reported	igd	0.00686184396069298	20.8314013671533
7.99392e-06	11	112642209	3017	-0.1217	0.02721	ebi-a-GCST90001452	rs10891433	T	A	0.3378	CD11c+ CD62L- monocyte AC	TRUE	reported	igd	0.00658686346592152	19.9910718103053
4.24004e-06	12	26355696	3017	1.307	0.2836	ebi-a-GCST90001452	rs76524078	A	G	0.0023	CD11c+ CD62L- monocyte AC	TRUE	reported	igd	0.00699063706593002	21.2251480605409
1.68298e-07	12	69766606	3017	0.3099	0.05911	ebi-a-GCST90001452	rs113800324	T	C	0.05	CD11c+ CD62L- monocyte AC	TRUE	reported	igd	0.00902832459753588	27.4683922227299
1.76498e-06	13	100593548	3017	-0.5233	0.1093	ebi-a-GCST90001452	rs17474599	T	C	0.0146	CD11c+ CD62L- monocyte AC	TRUE	reported	igd	0.00754047388286488	22.9072603552745
7.66002e-06	14	102895904	3017	-0.2264	0.0505	ebi-a-GCST90001452	rs77694582	A	G	0.0746	CD11c+ CD62L- monocyte AC	TRUE	reported	igd	0.0066177623754748	20.0854744592264
6.43902e-06	14	69321561	3017	0.1241	0.02747	ebi-a-GCST90001452	rs4899265	C	A	0.3474	CD11c+ CD62L- monocyte AC	TRUE	reported	igd	0.00671928308408742	20.3956828653894
4.70002e-06	15	61748527	3017	0.2509	0.0547	ebi-a-GCST90001452	rs4359381	C	G	0.06	CD11c+ CD62L- monocyte AC	TRUE	reported	igd	0.00692521585003999	21.0251293468727
3.00898e-06	16	66062093	3017	-0.1526	0.03262	ebi-a-GCST90001452	rs12708874	T	A	0.7957	CD11c+ CD62L- monocyte AC	TRUE	reported	igd	0.00720156570197024	21.8702204207166
1.355e-06	17	45778747	3017	-0.4108	0.08485	ebi-a-GCST90001452	rs9894233	A	T	0.0268	CD11c+ CD62L- monocyte AC	TRUE	reported	igd	0.00770940289159249	23.4244381493539
6.42096e-06	17	2792530	3017	-0.1581	0.03498	ebi-a-GCST90001452	rs34142458	G	A	0.8397	CD11c+ CD62L- monocyte AC	TRUE	reported	igd	0.00672540045681919	20.4143772393209
2.273e-06	21	46373171	3017	0.2439	0.05149	ebi-a-GCST90001452	rs150248455	A	G	0.0673	CD11c+ CD62L- monocyte AC	TRUE	reported	igd	0.00738217905520868	22.4227989683575
7.29693e-06	22	25622885	3017	0.1774	0.03948	ebi-a-GCST90001452	rs117545845	T	C	0.121	CD11c+ CD62L- monocyte AC	TRUE	reported	igd	0.0066478447893514	20.1773881848015
9.3981e-06	1	56894640	3040	0.245	0.0552	ebi-a-GCST90001453	rs116249234	A	G	0.0661	CD11c+ CD62L- monocyte %monocyte	TRUE	reported	igd	0.00643835983477726	19.6864858578887
4.36999e-06	1	17966505	3040	-0.6187	0.1345	ebi-a-GCST90001453	rs80087840	A	G	0.0105	CD11c+ CD62L- monocyte %monocyte	TRUE	reported	igd	0.0069124122881522	21.1460789473684
2.30399e-06	1	46613239	3040	0.3846	0.08124	ebi-a-GCST90001453	rs191730825	G	A	0.0293	CD11c+ CD62L- monocyte %monocyte	TRUE	reported	igd	0.0073183828677416	22.3971581305477
3.51601e-06	1	245721841	3040	0.207	0.04455	ebi-a-GCST90001453	rs10924239	A	G	0.0993	CD11c+ CD62L- monocyte %monocyte	TRUE	reported	igd	0.00705177254101092	21.5754300044571
4.68296e-07	1	161500712	3040	-0.195	0.03862	ebi-a-GCST90001453	rs114693598	T	G	0.1418	CD11c+ CD62L- monocyte %monocyte	TRUE	reported	igd	0.00831656828356303	25.477620818706
5.49503e-06	2	47354461	3040	0.2479	0.05444	ebi-a-GCST90001453	rs114857887	A	G	0.0673	CD11c+ CD62L- monocyte %monocyte	TRUE	reported	igd	0.00677471459681158	20.721968366682
5.93595e-06	2	220533049	3040	0.1244	0.02742	ebi-a-GCST90001453	rs10804278	T	C	0.387	CD11c+ CD62L- monocyte %monocyte	TRUE	reported	igd	0.0067251459995884	20.5693252622512
2.52203e-06	3	172744541	3040	0.5956	0.1263	ebi-a-GCST90001453	rs74610143	T	C	0.0125	CD11c+ CD62L- monocyte %monocyte	TRUE	reported	igd	0.00726212441720825	22.2237254386278
7.32302e-06	3	65576520	3040	0.1689	0.03761	ebi-a-GCST90001453	rs11921245	C	T	0.1456	CD11c+ CD62L- monocyte %monocyte	TRUE	reported	igd	0.00659033407218104	20.1542582058395
3.68697e-06	4	182783833	3040	-0.2161	0.0466	ebi-a-GCST90001453	rs138567833	A	G	0.0895	CD11c+ CD62L- monocyte %monocyte	TRUE	reported	igd	0.00702429495488808	21.4907655489723
7.23003e-06	7	153684820	3040	-0.2769	0.0616	ebi-a-GCST90001453	rs13241407	G	A	0.0482	CD11c+ CD62L- monocyte %monocyte	TRUE	reported	igd	0.00660288597498093	20.192899001604
3.42997e-07	7	23486970	3040	0.4544	0.08893	ebi-a-GCST90001453	rs73073066	T	C	0.0229	CD11c+ CD62L- monocyte %monocyte	TRUE	reported	igd	0.00851515499486575	26.0912115850527
7.18208e-06	8	19326303	3040	0.1227	0.02728	ebi-a-GCST90001453	rs4922033	T	C	0.3901	CD11c+ CD62L- monocyte %monocyte	TRUE	reported	igd	0.00661068244118966	20.2169007672515
3.90796e-06	11	112076693	3040	0.2989	0.06464	ebi-a-GCST90001453	rs1469503	T	A	0.9564	CD11c+ CD62L- monocyte %monocyte	TRUE	reported	igd	0.00698444021962293	21.3679727152587
1.21599e-06	12	42973243	3040	0.3077	0.06328	ebi-a-GCST90001453	rs57566659	C	G	0.0462	CD11c+ CD62L- monocyte %monocyte	TRUE	reported	igd	0.00771762628744158	23.6285046297107
2.10999e-07	12	69744014	3040	0.25	0.04806	ebi-a-GCST90001453	rs1800973	A	C	0.0831	CD11c+ CD62L- monocyte %monocyte	TRUE	reported	igd	0.00882247319274722	27.0412442117225
2.053e-06	12	27966210	3040	-0.1298	0.02728	ebi-a-GCST90001453	rs11610005	G	C	0.4359	CD11c+ CD62L- monocyte %monocyte	TRUE	reported	igd	0.00739204869535968	22.6242837436333
8.25392e-06	14	29918210	3040	-0.6373	0.1427	ebi-a-GCST90001453	rs117909439	T	C	0.0089	CD11c+ CD62L- monocyte %monocyte	TRUE	reported	igd	0.00651817824048199	19.9321467800118
3.12097e-06	15	37200279	3040	0.1991	0.04263	ebi-a-GCST90001453	rs62002392	G	A	0.1118	CD11c+ CD62L- monocyte %monocyte	TRUE	reported	igd	0.00712415266275187	21.7984714277058
7.81592e-06	16	53934556	3040	-0.1976	0.04413	ebi-a-GCST90001453	rs16952634	A	G	0.1033	CD11c+ CD62L- monocyte %monocyte	TRUE	reported	igd	0.00655205535027811	20.0364239126422
9.12998e-07	17	45064678	3040	0.1484	0.03016	ebi-a-GCST90001453	rs4468691	G	A	0.7286	CD11c+ CD62L- monocyte %monocyte	TRUE	reported	igd	0.00790108111193006	24.1946482967104
5.90704e-06	2	112941273	3018	0.3042	0.06703	ebi-a-GCST90001454	rs74805957	T	C	0.0396	CD62L- HLA DR++ monocyte AC	TRUE	reported	igd	0.00677808543312628	20.5822136689599
8.26704e-06	3	1641354	3018	0.5986	0.134	ebi-a-GCST90001454	rs115431394	C	A	0.0096	CD62L- HLA DR++ monocyte AC	TRUE	reported	igd	0.00656874514340911	19.9423314453518
9.92293e-06	3	61569753	3018	0.1401	0.03165	ebi-a-GCST90001454	rs1320172	T	C	0.2179	CD62L- HLA DR++ monocyte AC	TRUE	reported	igd	0.00645058464662419	19.5812739593823
8.97697e-06	4	1531162	3018	-0.2927	0.06581	ebi-a-GCST90001454	rs111224423	G	C	0.0409	CD62L- HLA DR++ monocyte AC	TRUE	reported	igd	0.00651186089123517	19.768502184217
8.65307e-06	4	148180897	3018	-0.1209	0.02713	ebi-a-GCST90001454	rs7437802	T	C	0.6269	CD62L- HLA DR++ monocyte AC	TRUE	reported	igd	0.00653710454013656	19.8456403184797
9.52906e-06	5	178631699	3018	0.1137	0.02564	ebi-a-GCST90001454	rs3797612	C	T	0.4606	CD62L- HLA DR++ monocyte AC	TRUE	reported	igd	0.0064735881943206	19.6515580885127
6.346e-06	6	54476928	3018	-0.2094	0.0463	ebi-a-GCST90001454	rs10948829	G	A	0.0911	CD62L- HLA DR++ monocyte AC	TRUE	reported	igd	0.00673191491846882	20.4410628903227
8.75004e-06	9	113852341	3018	-0.1197	0.02688	ebi-a-GCST90001454	rs10759491	T	C	0.4032	CD62L- HLA DR++ monocyte AC	TRUE	reported	igd	0.00652779127269869	19.8171808989811
5.89794e-06	9	112600304	3018	-0.1284	0.0283	ebi-a-GCST90001454	rs10980077	A	G	0.3118	CD62L- HLA DR++ monocyte AC	TRUE	reported	igd	0.00677463254455308	20.5716571725486
8.36392e-06	10	124167004	3018	0.1276	0.02858	ebi-a-GCST90001454	rs10887149	A	G	0.3101	CD62L- HLA DR++ monocyte AC	TRUE	reported	igd	0.00656143272897123	19.9199847504796
1.47299e-06	11	134566275	3018	0.2396	0.04966	ebi-a-GCST90001454	rs28680389	A	G	0.0747	CD62L- HLA DR++ monocyte AC	TRUE	reported	igd	0.00765427330907678	23.2633523572029
6.93905e-07	12	108746427	3018	0.1364	0.02743	ebi-a-GCST90001454	rs938447	C	T	0.6473	CD62L- HLA DR++ monocyte AC	TRUE	reported	igd	0.00812669743547132	24.7109377800669
2.86398e-06	13	76034172	3018	-0.4212	0.08981	ebi-a-GCST90001454	rs148420500	A	G	0.0209	CD62L- HLA DR++ monocyte AC	TRUE	reported	igd	0.00723526493835906	21.9805944786466
4.52699e-06	14	69321561	3018	0.1267	0.02759	ebi-a-GCST90001454	rs4899265	C	A	0.3474	CD62L- HLA DR++ monocyte AC	TRUE	reported	igd	0.0069391528346603	21.0747256918598
2.16501e-06	14	53831558	3018	0.3934	0.08287	ebi-a-GCST90001454	rs139554006	A	G	0.0255	CD62L- HLA DR++ monocyte AC	TRUE	reported	igd	0.00741180362828342	22.5209203823046
6.31393e-06	15	88341038	3018	0.3569	0.07891	ebi-a-GCST90001454	rs144348353	T	G	0.0295	CD62L- HLA DR++ monocyte AC	TRUE	reported	igd	0.00673249441194733	20.4428344148958
7.05992e-06	16	50273295	3018	-0.1416	0.03148	ebi-a-GCST90001454	rs7190107	A	T	0.2169	CD62L- HLA DR++ monocyte AC	TRUE	reported	igd	0.00665941383824091	20.2194417664355
8.88505e-06	18	3595011	3018	-0.1231	0.02767	ebi-a-GCST90001454	rs2240899	C	G	0.6678	CD62L- HLA DR++ monocyte AC	TRUE	reported	igd	0.00651537925489881	19.7792531685465
5.04696e-07	22	25622885	3018	0.1995	0.03962	ebi-a-GCST90001454	rs117545845	T	C	0.1209	CD62L- HLA DR++ monocyte AC	TRUE	reported	igd	0.00833113744140987	25.3378032445862
9.40005e-06	1	89120861	3041	0.4559	0.1027	ebi-a-GCST90001455	rs76234991	T	A	0.0178	CD62L- HLA DR++ monocyte %monocyte	TRUE	reported	igd	0.00643838115422888	19.6930315710382
5.52993e-06	1	165676784	3041	-0.1352	0.02971	ebi-a-GCST90001455	rs9919190	G	C	0.271	CD62L- HLA DR++ monocyte %monocyte	TRUE	reported	igd	0.00676369855220684	20.6948536518397
2.63299e-06	2	12351867	3041	0.2764	0.05873	ebi-a-GCST90001455	rs4668750	A	G	0.0524	CD62L- HLA DR++ monocyte %monocyte	TRUE	reported	igd	0.00723082646697038	22.1345325972613
9.97493e-06	2	145504787	3041	0.1271	0.02872	ebi-a-GCST90001455	rs6430066	C	T	0.329	CD62L- HLA DR++ monocyte %monocyte	TRUE	reported	igd	0.0063990837349299	19.5720587130215
5.87801e-06	2	101541798	3041	-0.176	0.03878	ebi-a-GCST90001455	rs356651	T	C	0.8576	CD62L- HLA DR++ monocyte %monocyte	TRUE	reported	igd	0.0067276232650505	20.5837266608535
2.23501e-06	3	9386094	3041	0.1248	0.02633	ebi-a-GCST90001455	rs2955643	A	G	0.4513	CD62L- HLA DR++ monocyte %monocyte	TRUE	reported	igd	0.00733355199303424	22.4513123734335
1.67302e-06	3	188135783	3041	0.1287	0.02682	ebi-a-GCST90001455	rs12485444	A	T	0.4742	CD62L- HLA DR++ monocyte %monocyte	TRUE	reported	igd	0.00751531074128535	23.0119714590505
1.42699e-06	3	9228763	3041	-0.2473	0.0512	ebi-a-GCST90001455	rs151240896	G	A	0.0702	CD62L- HLA DR++ monocyte %monocyte	TRUE	reported	igd	0.00761329795502573	23.3143112837425
2.31499e-06	4	83340880	3041	-0.8168	0.1726	ebi-a-GCST90001455	rs189575603	C	T	0.0059	CD62L- HLA DR++ monocyte %monocyte	TRUE	reported	igd	0.00731049669205738	22.3802098975862
8.14798e-06	4	1531162	3041	-0.2995	0.06702	ebi-a-GCST90001455	rs111224423	G	C	0.0406	CD62L- HLA DR++ monocyte %monocyte	TRUE	reported	igd	0.00652417631519797	19.9571759565808
5.28896e-06	7	50435617	3041	-0.1541	0.03378	ebi-a-GCST90001455	rs11766800	T	A	0.1981	CD62L- HLA DR++ monocyte %monocyte	TRUE	reported	igd	0.0067968495264402	20.7969796521519
4.49097e-06	9	85828008	3041	0.807	0.1756	ebi-a-GCST90001455	rs1969797	A	T	0.0064	CD62L- HLA DR++ monocyte %monocyte	TRUE	reported	igd	0.00689724752066834	21.1063106642103
6.48694e-06	10	18422972	3041	-0.2955	0.06541	ebi-a-GCST90001455	rs78736203	A	G	0.0449	CD62L- HLA DR++ monocyte %monocyte	TRUE	reported	igd	0.00666661360972569	20.3958097427689
2.80899e-06	14	31868358	3041	0.3488	0.07433	ebi-a-GCST90001455	rs35079623	C	T	0.0344	CD62L- HLA DR++ monocyte %monocyte	TRUE	reported	igd	0.0071891045804507	22.0058914751909
1.40101e-06	19	2560423	3041	0.1523	0.03151	ebi-a-GCST90001455	rs765044	G	T	0.2292	CD62L- HLA DR++ monocyte %monocyte	TRUE	reported	igd	0.00762365063070501	23.3462579810947
6.65503e-07	22	26322953	3041	0.1333	0.02676	ebi-a-GCST90001455	rs5761319	T	A	0.479	CD62L- HLA DR++ monocyte %monocyte	TRUE	reported	igd	0.00809361138590656	24.7971837706748
7.66408e-06	1	229571061	3019	0.1258	0.02806	ebi-a-GCST90001456	rs506388	G	T	0.632	CD11c+ HLA DR++ monocyte AC	TRUE	reported	igd	0.00661364721607192	20.0862168027278
3.61302e-06	1	103631826	3019	1.163	0.2505	ebi-a-GCST90001456	rs561934182	G	C	0.0035	CD11c+ HLA DR++ monocyte AC	TRUE	reported	igd	0.00708910051431421	21.5405191571213
5.88803e-06	1	45056124	3019	-0.1271	0.02801	ebi-a-GCST90001456	rs56186608	T	C	0.3741	CD11c+ HLA DR++ monocyte AC	TRUE	reported	igd	0.00677407215970372	20.576764191271
7.13806e-06	1	34019363	3019	-0.198	0.04402	ebi-a-GCST90001456	rs72660177	T	C	0.1017	CD11c+ HLA DR++ monocyte AC	TRUE	reported	igd	0.00665681530494555	20.2182006022281
1.79602e-06	1	224272792	3019	0.1466	0.03065	ebi-a-GCST90001456	rs2404849	G	T	0.7464	CD11c+ HLA DR++ monocyte AC	TRUE	reported	igd	0.00752082137995419	22.8622610852861
5.22601e-06	1	76985141	3019	1.839	0.4029	ebi-a-GCST90001456	rs116484930	T	C	0.0012	CD11c+ HLA DR++ monocyte AC	TRUE	reported	igd	0.00685360516379466	20.8200189686826
2.31201e-06	3	188133439	3019	-0.1285	0.02714	ebi-a-GCST90001456	rs6808893	T	C	0.5711	CD11c+ HLA DR++ monocyte AC	TRUE	reported	igd	0.00737073050908981	22.4026176029737
2.231e-06	3	87446622	3019	-0.502	0.1059	ebi-a-GCST90001456	rs548306594	C	T	0.0187	CD11c+ HLA DR++ monocyte AC	TRUE	reported	igd	0.0073880850290204	22.4557575789388
3.83902e-06	3	172744541	3019	0.5811	0.1256	ebi-a-GCST90001456	rs74610143	T	C	0.0124	CD11c+ HLA DR++ monocyte AC	TRUE	reported	igd	0.00704029704027547	21.3911764064535
1.71498e-06	6	67292748	3019	-0.5072	0.1058	ebi-a-GCST90001456	rs55651060	T	G	0.0157	CD11c+ HLA DR++ monocyte AC	TRUE	reported	igd	0.0075549312996612	22.9667398729955
1.91898e-06	6	47216562	3019	0.1631	0.03419	ebi-a-GCST90001456	rs2295270	A	G	0.19	CD11c+ HLA DR++ monocyte AC	TRUE	reported	igd	0.00748144080236653	22.7416471879246
1.91898e-06	7	20995778	3019	-0.3754	0.07868	ebi-a-GCST90001456	rs151194174	A	G	0.0305	CD11c+ HLA DR++ monocyte AC	TRUE	reported	igd	0.00748400784754618	22.7495091812874
4.46601e-07	10	72515785	3019	-0.1584	0.03131	ebi-a-GCST90001456	rs2587473	T	C	0.2433	CD11c+ HLA DR++ monocyte AC	TRUE	reported	igd	0.00840649155845314	25.5774012394598
4e-06	11	134569102	3019	0.1863	0.04033	ebi-a-GCST90001456	rs12277397	T	G	0.1179	CD11c+ HLA DR++ monocyte AC	TRUE	reported	igd	0.00701854823570218	21.3246279570383
7.07995e-06	13	100594821	3019	-0.4377	0.09729	ebi-a-GCST90001456	rs112353331	T	C	0.0197	CD11c+ HLA DR++ monocyte AC	TRUE	reported	igd	0.00665965373538362	20.2268793321519
6.96996e-06	13	76034172	3019	-0.4097	0.091	ebi-a-GCST90001456	rs148420500	A	G	0.0209	CD11c+ HLA DR++ monocyte AC	TRUE	reported	igd	0.00666929443046481	20.2563569050004
8.46896e-06	17	45778747	3019	-0.3853	0.08638	ebi-a-GCST90001456	rs9894233	A	T	0.0268	CD11c+ HLA DR++ monocyte AC	TRUE	reported	igd	0.00654720203724366	19.8830871349608
9.12809e-06	17	35215045	3019	-0.1651	0.03714	ebi-a-GCST90001456	rs76376209	T	C	0.1423	CD11c+ HLA DR++ monocyte AC	TRUE	reported	igd	0.00650300060581395	19.7479739140675
2.678e-06	22	25622885	3019	0.189	0.04018	ebi-a-GCST90001456	rs117545845	T	C	0.1211	CD11c+ HLA DR++ monocyte AC	TRUE	reported	igd	0.00727560852620838	22.1113847026395
4.45502e-06	1	56892198	3042	0.2544	0.05533	ebi-a-GCST90001457	rs77361483	T	C	0.0661	CD11c+ HLA DR++ monocyte %monocyte	TRUE	reported	igd	0.0069015394132695	21.126485085823
4.74799e-06	1	46613239	3042	0.3732	0.08142	ebi-a-GCST90001457	rs191730825	G	A	0.0293	CD11c+ HLA DR++ monocyte %monocyte	TRUE	reported	igd	0.00685918779711309	20.9959460400908
8.47208e-09	3	188133439	3042	-0.1582	0.02739	ebi-a-GCST90001457	rs6808893	T	C	0.5717	CD11c+ HLA DR++ monocyte %monocyte	TRUE	reported	igd	0.0108475809944444	33.3382859805003
1.26101e-07	3	172744541	3042	0.6697	0.1264	ebi-a-GCST90001457	rs74610143	T	C	0.0125	CD11c+ HLA DR++ monocyte %monocyte	TRUE	reported	igd	0.00914361544074999	28.0530976769599
8.7579e-06	4	141946812	3042	3.194	0.7173	ebi-a-GCST90001457	rs76838015	A	G	3e-04	CD11c+ HLA DR++ monocyte %monocyte	TRUE	reported	igd	0.00647571073983922	19.8144734476202
3.82402e-07	4	182768743	3042	-0.2309	0.04538	ebi-a-GCST90001457	rs35237330	A	G	0.0971	CD11c+ HLA DR++ monocyte %monocyte	TRUE	reported	igd	0.00843877116123097	25.8721938535109
5.39498e-06	7	24465888	3042	0.1238	0.02716	ebi-a-GCST90001457	rs6942832	T	A	0.4196	CD11c+ HLA DR++ monocyte %monocyte	TRUE	reported	igd	0.00678369617020389	20.7632881960361
3.78504e-06	7	23629053	3042	0.4043	0.0873	ebi-a-GCST90001457	rs78175301	G	A	0.0251	CD11c+ HLA DR++ monocyte %monocyte	TRUE	reported	igd	0.00700113636997004	21.4335135157201
2.32097e-06	8	117400280	3042	-0.1459	0.03084	ebi-a-GCST90001457	rs11785252	A	C	0.7429	CD11c+ HLA DR++ monocyte %monocyte	TRUE	reported	igd	0.0073036350962844	22.3664067661395
8.46798e-06	10	72515785	3042	-0.1412	0.03166	ebi-a-GCST90001457	rs2587473	T	C	0.2431	CD11c+ HLA DR++ monocyte %monocyte	TRUE	reported	igd	0.00649617782846312	19.8775084280634
2.80498e-06	11	112076693	3042	0.304	0.06476	ebi-a-GCST90001457	rs1469503	T	A	0.9564	CD11c+ HLA DR++ monocyte %monocyte	TRUE	reported	igd	0.007191833398452	22.0215488417398
6.47307e-06	11	80035628	3042	0.6992	0.1547	ebi-a-GCST90001457	rs117853201	A	G	0.0074	CD11c+ HLA DR++ monocyte %monocyte	TRUE	reported	igd	0.00667046867783787	20.4143983856354
3.21299e-06	11	115387449	3042	-0.3015	0.06462	ebi-a-GCST90001457	rs7101558	G	A	0.044	CD11c+ HLA DR++ monocyte %monocyte	TRUE	reported	igd	0.0071053371818275	21.754800223668
3.95303e-06	14	31160823	3042	-0.447	0.0967	ebi-a-GCST90001457	rs76968110	A	G	0.0189	CD11c+ HLA DR++ monocyte %monocyte	TRUE	reported	igd	0.00697530077446041	21.3538639783052
3.58798e-06	17	45202758	3042	-0.1267	0.02729	ebi-a-GCST90001457	rs9897015	A	G	0.3922	CD11c+ HLA DR++ monocyte %monocyte	TRUE	reported	igd	0.00703591347370447	21.5407357126961
1.749e-06	17	35215045	3042	-0.1798	0.03753	ebi-a-GCST90001457	rs76376209	T	C	0.1418	CD11c+ HLA DR++ monocyte %monocyte	TRUE	reported	igd	0.00748856417112092	22.9370002786876
7.41293e-06	20	5465449	3042	0.1304	0.02905	ebi-a-GCST90001457	rs6038180	C	T	0.2936	CD11c+ HLA DR++ monocyte %monocyte	TRUE	reported	igd	0.00658016112896051	20.1361892015091
7.46105e-06	20	45975692	3042	-0.4681	0.1043	ebi-a-GCST90001457	rs143643742	G	A	0.0168	CD11c+ HLA DR++ monocyte %monocyte	TRUE	reported	igd	0.00657783990500725	20.1290389065913
2.14501e-06	1	73622958	3387	0.8749	0.1843	ebi-a-GCST90001458	rs141320646	A	G	0.005	Myeloid DC AC	TRUE	reported	igd	0.00660953570190093	22.5221392342869
2.75296e-12	1	161410253	3387	-0.2265	0.03229	ebi-a-GCST90001458	rs115805162	T	C	0.2083	Myeloid DC AC	TRUE	reported	igd	0.0143192867088593	49.1749355099454
2.29087e-112	1	161526397	3387	0.6546	0.02797	ebi-a-GCST90001458	rs71632979	G	A	0.2449	Myeloid DC AC	TRUE	reported	igd	0.139204109799891	547.407250705033
3.69199e-07	1	161035780	3387	0.319	0.06262	ebi-a-GCST90001458	rs147678401	A	G	0.0437	Myeloid DC AC	TRUE	reported	igd	0.00760370357299464	25.9357443062365
5.432e-09	1	160798209	3387	0.1529	0.02614	ebi-a-GCST90001458	rs569911	C	T	0.4349	Myeloid DC AC	TRUE	reported	igd	0.0100005426018391	34.1937931927682
1.25401e-06	2	40026310	3387	0.7935	0.1634	ebi-a-GCST90001458	rs142472859	C	T	0.0061	Myeloid DC AC	TRUE	reported	igd	0.00691450665656087	23.5685700670729
3.18002e-06	2	112435483	3387	-0.2007	0.04301	ebi-a-GCST90001458	rs17017403	C	T	0.0977	Myeloid DC AC	TRUE	reported	igd	0.00638789161143798	21.7620265717028
2.27002e-06	2	40472950	3387	0.5531	0.1168	ebi-a-GCST90001458	rs72794768	A	C	0.012	Myeloid DC AC	TRUE	reported	igd	0.00657719262597496	22.4111998171015
6.54305e-06	3	1981195	3387	-0.5608	0.1242	ebi-a-GCST90001458	rs115389169	T	C	0.0118	Myeloid DC AC	TRUE	reported	igd	0.00598344411990954	20.3758762629071
7.97003e-06	3	145530567	3387	-0.1157	0.02587	ebi-a-GCST90001458	rs4681269	G	A	0.4244	Myeloid DC AC	TRUE	reported	igd	0.00587085655737878	19.990209096887
6.98393e-06	4	106927356	3387	-0.4793	0.1065	ebi-a-GCST90001458	rs17036497	T	C	0.0136	Myeloid DC AC	TRUE	reported	igd	0.00594444213188235	20.2422655928567
5.90704e-06	5	112543958	3387	0.574	0.1265	ebi-a-GCST90001458	rs79275634	A	G	0.0106	Myeloid DC AC	TRUE	reported	igd	0.00604220534791822	20.577196750957
6.25101e-06	7	4372544	3387	-0.8214	0.1815	ebi-a-GCST90001458	rs76168011	G	C	0.0049	Myeloid DC AC	TRUE	reported	igd	0.00601066696380458	20.4691408612306
1.81301e-06	8	38806068	3387	0.1205	0.0252	ebi-a-GCST90001458	rs62504404	A	G	0.4846	Myeloid DC AC	TRUE	reported	igd	0.00670557176730978	22.8515934320999
2.60898e-06	8	73348626	3387	0.1297	0.02755	ebi-a-GCST90001458	rs16938204	T	C	0.2938	Myeloid DC AC	TRUE	reported	igd	0.00650113113211906	22.1503310892541
5.28701e-06	9	21870164	3387	-1.325	0.2906	ebi-a-GCST90001458	rs138949944	T	C	0.0018	Myeloid DC AC	TRUE	reported	igd	0.00610053323672265	20.7770561277749
8.21391e-06	9	88374754	3387	-0.1438	0.03219	ebi-a-GCST90001458	rs10746769	C	T	0.8078	Myeloid DC AC	TRUE	reported	igd	0.00585745930930585	19.9443228213782
7.76104e-06	10	30413417	3387	-0.1158	0.02585	ebi-a-GCST90001458	rs10763776	A	T	0.428	Myeloid DC AC	TRUE	reported	igd	0.00588999966276541	20.0557773804684
9.54707e-06	11	34866130	3387	0.3915	0.08829	ebi-a-GCST90001458	rs17711429	G	A	0.0214	Myeloid DC AC	TRUE	reported	igd	0.00577180139854276	19.650969225727
7.34294e-06	13	32875763	3387	-0.1238	0.02757	ebi-a-GCST90001458	rs206131	T	C	0.3106	Myeloid DC AC	TRUE	reported	igd	0.00591799742241913	20.1516788584304
9.85099e-06	19	4079922	3387	0.1978	0.04469	ebi-a-GCST90001458	rs1664690	T	A	0.9117	Myeloid DC AC	TRUE	reported	igd	0.00575058480908378	19.5783163473229
7.94493e-06	19	45337918	3387	-1.922	0.4296	ebi-a-GCST90001458	rs147711004	A	G	9e-04	Myeloid DC AC	TRUE	reported	igd	0.00587494821323874	20.0042234787971
3.16701e-06	20	22780354	3387	-0.1264	0.02708	ebi-a-GCST90001458	rs6048352	G	A	0.6811	Myeloid DC AC	TRUE	reported	igd	0.00639141425275765	21.7741045678607
3.642e-06	20	2470273	3387	0.9423	0.2032	ebi-a-GCST90001458	rs147431504	G	C	0.0038	Myeloid DC AC	TRUE	reported	igd	0.00630909537994092	21.4918821957676
5.78496e-07	1	160972255	3410	0.6438	0.1286	ebi-a-GCST90001459	rs143140559	T	C	0.0094	Myeloid DC %DC	TRUE	reported	igd	0.00729600958997532	25.0475478318222
9.21998e-07	1	161937774	3410	0.2526	0.05138	ebi-a-GCST90001459	rs71639910	A	G	0.0688	Myeloid DC %DC	TRUE	reported	igd	0.00703812036149563	24.1559265101993
8.46058e-99	1	161526397	3410	0.6258	0.0287	ebi-a-GCST90001459	rs71632979	G	A	0.2447	Myeloid DC %DC	TRUE	reported	igd	0.122367390008277	475.173848829684
7.62255e-11	1	161561151	3410	-0.2585	0.0396	ebi-a-GCST90001459	rs74341264	A	G	0.1218	Myeloid DC %DC	TRUE	reported	igd	0.0123419266814688	42.586890409471
3.478e-06	2	65193712	3410	-0.2154	0.04634	ebi-a-GCST90001459	rs66730637	T	C	0.0839	Myeloid DC %DC	TRUE	reported	igd	0.00629624891814391	21.5935748352296
8.07402e-06	2	40026310	3410	0.7369	0.1648	ebi-a-GCST90001459	rs142472859	C	T	0.006	Myeloid DC %DC	TRUE	reported	igd	0.00582920488839468	19.9824118323843
2.14699e-06	2	111876763	3410	-0.1227	0.02584	ebi-a-GCST90001459	rs7577824	A	G	0.4757	Myeloid DC %DC	TRUE	reported	igd	0.00656882230068645	22.5345719998283
5.89902e-06	2	211051993	3410	-0.2542	0.05602	ebi-a-GCST90001459	rs141267173	T	C	0.0531	Myeloid DC %DC	TRUE	reported	igd	0.00600200032892312	20.5783282539187
4.99505e-06	3	384169	3410	-0.1682	0.03678	ebi-a-GCST90001459	rs11715127	C	G	0.1276	Myeloid DC %DC	TRUE	reported	igd	0.00609563218243479	20.9013212441691
7.26708e-07	3	151963160	3410	0.2972	0.05987	ebi-a-GCST90001459	rs62272723	T	G	0.0501	Myeloid DC %DC	TRUE	reported	igd	0.00717459837836243	24.6277253115421
2.93299e-06	6	36323614	3410	0.3577	0.07639	ebi-a-GCST90001459	rs114586806	T	C	0.0292	Myeloid DC %DC	TRUE	reported	igd	0.00638891206240961	21.9134151913365
9.16495e-06	6	22056131	3410	0.1185	0.02668	ebi-a-GCST90001459	rs196051	G	A	0.3971	Myeloid DC %DC	TRUE	reported	igd	0.0057518224926412	19.7156117540644
2.44399e-06	7	14195723	3410	-0.6159	0.1305	ebi-a-GCST90001459	rs78726632	C	G	0.0097	Myeloid DC %DC	TRUE	reported	igd	0.0064895924953101	22.260996016705
9.42193e-08	7	50307710	3410	0.1584	0.02961	ebi-a-GCST90001459	rs876036	C	T	0.2645	Myeloid DC %DC	TRUE	reported	igd	0.00832242050034416	28.6008372595084
2.39398e-06	8	17810983	3410	-0.3324	0.07035	ebi-a-GCST90001459	rs4921823	T	C	0.0362	Myeloid DC %DC	TRUE	reported	igd	0.00650437254126667	22.3120273587289
9.67297e-07	8	130647985	3410	-0.1378	0.02808	ebi-a-GCST90001459	rs34547718	G	T	0.2875	Myeloid DC %DC	TRUE	reported	igd	0.00701283280997146	24.0685227423579
5.08698e-06	8	71747316	3410	1.198	0.2622	ebi-a-GCST90001459	rs17767335	C	T	0.0023	Myeloid DC %DC	TRUE	reported	igd	0.00608475692407583	20.8638027655909
8.53002e-06	9	135295345	3410	-0.2037	0.04568	ebi-a-GCST90001459	rs1571857	T	C	0.0855	Myeloid DC %DC	TRUE	reported	igd	0.00579762717345237	19.8735327405749
4.39805e-06	9	31374800	3410	-0.3648	0.07932	ebi-a-GCST90001459	rs145330472	A	G	0.0265	Myeloid DC %DC	TRUE	reported	igd	0.00616459195021932	21.1392441808585
4.35101e-06	9	110467582	3410	0.1193	0.02592	ebi-a-GCST90001459	rs1330145	G	T	0.5802	Myeloid DC %DC	TRUE	reported	igd	0.0061740034355654	21.1717179678774
1.034e-06	10	122700529	3410	0.1266	0.02587	ebi-a-GCST90001459	rs4752481	T	G	0.4535	Myeloid DC %DC	TRUE	reported	igd	0.00697398168575258	23.9342465823726
5.313e-06	12	108726677	3410	-0.1364	0.02991	ebi-a-GCST90001459	rs10735429	G	A	0.7411	Myeloid DC %DC	TRUE	reported	igd	0.00606179048803302	20.7845737144566
6.223e-06	13	44765322	3410	0.2116	0.04675	ebi-a-GCST90001459	rs73180904	T	C	0.0842	Myeloid DC %DC	TRUE	reported	igd	0.00597189797793062	20.4744999335398
5.62898e-06	16	111247	3410	-0.223	0.04904	ebi-a-GCST90001459	rs79691782	T	C	0.0783	Myeloid DC %DC	TRUE	reported	igd	0.00602738376399186	20.6658850879318
7.71099e-06	17	12078483	3410	0.5111	0.1141	ebi-a-GCST90001459	rs79631949	T	C	0.0136	Myeloid DC %DC	TRUE	reported	igd	0.00584976090076913	20.0532921139611
6.58097e-06	19	58148090	3410	-0.2695	0.05971	ebi-a-GCST90001459	rs73064521	T	A	0.0466	Myeloid DC %DC	TRUE	reported	igd	0.00593857490684811	20.3595701147359
4.43803e-06	20	15407093	3410	-0.5066	0.1102	ebi-a-GCST90001459	rs6079813	A	G	0.0136	Myeloid DC %DC	TRUE	reported	igd	0.00615927495718209	21.1208984751276
3.34996e-06	22	27665142	3410	-0.1675	0.03597	ebi-a-GCST90001459	rs12628370	T	C	0.1474	Myeloid DC %DC	TRUE	reported	igd	0.00631889877366594	21.6717486063454
8.41492e-06	2	1970675	3374	-0.1841	0.04126	ebi-a-GCST90001460	rs6751072	T	C	0.0957	Plasmacytoid DC AC	TRUE	reported	igd	0.00586609292102189	19.8971840602499
1.243e-06	2	111927379	3374	0.1169	0.02406	ebi-a-GCST90001460	rs6708784	G	A	0.4784	Plasmacytoid DC AC	TRUE	reported	igd	0.00694807750930939	23.5928422580652
5.57301e-07	2	85696551	3374	0.1321	0.02633	ebi-a-GCST90001460	rs12616455	A	G	0.7121	Plasmacytoid DC AC	TRUE	reported	igd	0.00740509916233074	25.1562791167944
6.51193e-06	2	221584311	3374	-0.6432	0.1424	ebi-a-GCST90001460	rs7560153	G	T	0.0071	Plasmacytoid DC AC	TRUE	reported	igd	0.00601047537443479	20.3898758090321
1.59302e-06	2	178694935	3374	-0.7983	0.166	ebi-a-GCST90001460	rs115638174	T	C	0.0052	Plasmacytoid DC AC	TRUE	reported	igd	0.00680776132491943	23.1131197906373
2.11787e-13	2	136580287	3374	0.1937	0.02628	ebi-a-GCST90001460	rs2164210	C	T	0.3244	Plasmacytoid DC AC	TRUE	reported	igd	0.0158462460398136	54.2938960820275
6.77907e-06	3	19131454	3374	-1.742	0.3865	ebi-a-GCST90001460	rs192992420	T	C	0.0012	Plasmacytoid DC AC	TRUE	reported	igd	0.00598473987023798	20.3020453024112
1.79399e-06	3	104696995	3374	0.2251	0.04706	ebi-a-GCST90001460	rs77908862	C	T	0.071	Plasmacytoid DC AC	TRUE	reported	igd	0.00673545593285794	22.8659701398359
1.05201e-06	5	176855627	3374	0.1163	0.02379	ebi-a-GCST90001460	rs2545798	A	T	0.4813	Plasmacytoid DC AC	TRUE	reported	igd	0.00703331622756194	23.8843283535322
1.245e-07	5	36514924	3374	0.5481	0.1034	ebi-a-GCST90001460	rs62354582	T	C	0.0133	Plasmacytoid DC AC	TRUE	reported	igd	0.00825908015959553	28.0815460378884
4.16601e-06	6	67895544	3374	-1.824	0.3956	ebi-a-GCST90001460	rs144152085	G	C	9e-04	Plasmacytoid DC AC	TRUE	reported	igd	0.00626129590720951	21.246118030982
5.68696e-06	7	21574985	3374	-0.2167	0.04768	ebi-a-GCST90001460	rs73064418	C	T	0.0702	Plasmacytoid DC AC	TRUE	reported	igd	0.00608484560897523	20.6437132010891
4.41804e-06	7	11535712	3374	-0.3111	0.06766	ebi-a-GCST90001460	rs186765793	T	C	0.0325	Plasmacytoid DC AC	TRUE	reported	igd	0.00622698980466482	21.1289795616431
9.51481e-13	7	50308811	3374	-0.1971	0.02752	ebi-a-GCST90001460	rs876039	C	G	0.2619	Plasmacytoid DC AC	TRUE	reported	igd	0.0149753985209121	51.2647539327349
1.31701e-06	8	34472241	3374	2.012	0.4152	ebi-a-GCST90001460	rs117039412	A	T	7e-04	Plasmacytoid DC AC	TRUE	reported	igd	0.00691168689263369	23.4684145350939
3.14101e-06	8	131805603	3374	0.1139	0.02439	ebi-a-GCST90001460	rs11776881	C	A	0.4092	Plasmacytoid DC AC	TRUE	reported	igd	0.00642215331167947	21.7954748479576
2.81598e-06	10	99691593	3374	-0.1453	0.03097	ebi-a-GCST90001460	rs2862050	T	C	0.818	Plasmacytoid DC AC	TRUE	reported	igd	0.00648156187010097	21.9984106858849
8.93203e-06	10	95364033	3374	-0.4462	0.1003	ebi-a-GCST90001460	rs17108993	G	C	0.0141	Plasmacytoid DC AC	TRUE	reported	igd	0.00583139195426036	19.7787915557089
3.81101e-06	11	80180769	3374	1.044	0.2255	ebi-a-GCST90001460	rs55901425	C	T	0.0028	Plasmacytoid DC AC	TRUE	reported	igd	0.00631266266576538	21.4215253724231
5.868e-06	12	101344076	3374	1.338	0.2948	ebi-a-GCST90001460	rs117839924	C	T	0.0015	Plasmacytoid DC AC	TRUE	reported	igd	0.00606832346076331	20.5873172097117
5.73694e-06	12	53745426	3374	0.3807	0.0838	ebi-a-GCST90001460	rs117112573	C	G	0.0202	Plasmacytoid DC AC	TRUE	reported	igd	0.00607972851208672	20.6262465218325
2.54302e-06	13	101828654	3374	0.4301	0.09125	ebi-a-GCST90001460	rs17582557	C	T	0.0169	Plasmacytoid DC AC	TRUE	reported	igd	0.0065415066558772	22.2032028427958
7.32099e-06	14	100464091	3374	-0.2103	0.04684	ebi-a-GCST90001460	rs76924856	G	T	0.0637	Plasmacytoid DC AC	TRUE	reported	igd	0.00593899190482222	20.1459272016261
1.424e-06	14	62358847	3374	0.1614	0.03341	ebi-a-GCST90001460	rs217667	T	C	0.1457	Plasmacytoid DC AC	TRUE	reported	igd	0.00686934641647458	23.3236543779727
5.55405e-06	15	43005653	3374	0.3131	0.06882	ebi-a-GCST90001460	rs138423727	C	T	0.0313	Plasmacytoid DC AC	TRUE	reported	igd	0.00609727246964746	20.6861317492696
5.85302e-06	16	3995624	3374	-0.7037	0.155	ebi-a-GCST90001460	rs142129101	C	A	0.0056	Plasmacytoid DC AC	TRUE	reported	igd	0.00607185811772988	20.5993820983995
6.69499e-06	16	83921634	3374	0.3127	0.06932	ebi-a-GCST90001460	rs147983983	G	T	0.0319	Plasmacytoid DC AC	TRUE	reported	igd	0.00599490337147254	20.3367309052742
8.07105e-06	17	70427321	3374	0.152	0.034	ebi-a-GCST90001460	rs16977238	A	G	0.1432	Plasmacytoid DC AC	TRUE	reported	igd	0.0058886979004182	19.9743120094022
2.80899e-07	17	10991039	3374	-1.205	0.2342	ebi-a-GCST90001460	rs16944211	T	C	0.0027	Plasmacytoid DC AC	TRUE	reported	igd	0.0077850427840109	26.4571341892907
7.06708e-06	17	35059123	3374	-1.178	0.2619	ebi-a-GCST90001460	rs117990934	C	G	0.0019	Plasmacytoid DC AC	TRUE	reported	igd	0.00596043800384703	20.2191117108174
2.72703e-06	18	51412543	3374	0.1138	0.02422	ebi-a-GCST90001460	rs10853636	G	A	0.4413	Plasmacytoid DC AC	TRUE	reported	igd	0.00650067932029626	22.0637198353011
1.276e-07	1	160940671	3374	0.6722	0.127	ebi-a-GCST90001461	rs191217950	A	G	0.0096	DC AC	TRUE	reported	igd	0.0082348057456908	27.9983257482105
3.08901e-06	1	160145298	3374	0.1199	0.02567	ebi-a-GCST90001461	rs911228	A	G	0.5697	DC AC	TRUE	reported	igd	0.00642454543288891	21.8036457121819
1.19812e-89	1	161515326	3374	0.5889	0.02846	ebi-a-GCST90001461	rs55971447	T	C	0.2358	DC AC	TRUE	reported	igd	0.112611337033678	427.91331952364
9.7389e-10	1	161058351	3374	0.3483	0.05681	ebi-a-GCST90001461	rs75072970	C	T	0.0532	DC AC	TRUE	reported	igd	0.0110179475951336	37.5664241837841
8.00295e-06	1	120123990	3374	0.1591	0.03557	ebi-a-GCST90001461	rs12144062	T	C	0.1464	DC AC	TRUE	reported	igd	0.00589467615127882	19.994710324212
5.87706e-06	1	162920561	3374	0.1983	0.04369	ebi-a-GCST90001461	rs17438107	T	A	0.0917	DC AC	TRUE	reported	igd	0.00606865776199555	20.5884582806011
5.77205e-06	2	136557319	3374	0.1262	0.02779	ebi-a-GCST90001461	rs2322660	T	C	0.3254	DC AC	TRUE	reported	igd	0.0060750538085123	20.610290063448
4.68296e-06	2	112435483	3374	-0.195	0.04252	ebi-a-GCST90001461	rs17017403	C	T	0.098	DC AC	TRUE	reported	igd	0.00619496455237667	21.0196363728478
4.08498e-06	2	47496463	3374	0.1158	0.0251	ebi-a-GCST90001461	rs7355664	C	G	0.4502	DC AC	TRUE	reported	igd	0.00626893065693079	21.2721880469582
5.74103e-06	3	31185662	3374	0.1846	0.04063	ebi-a-GCST90001461	rs6782857	A	G	0.1101	DC AC	TRUE	reported	igd	0.00608100918267002	20.6306179411073
3.843e-06	3	41531792	3374	-0.3782	0.08174	ebi-a-GCST90001461	rs115751481	A	T	0.0258	DC AC	TRUE	reported	igd	0.00630495264855905	21.3951960288094
3.75396e-06	5	30878060	3374	0.3124	0.06744	ebi-a-GCST90001461	rs11748731	T	C	0.0362	DC AC	TRUE	reported	igd	0.00631958528175203	21.4451661262842
1.98299e-06	5	112543958	3374	0.5945	0.1248	ebi-a-GCST90001461	rs79275634	A	G	0.0107	DC AC	TRUE	reported	igd	0.00668064457593427	22.6786414530633
4.60596e-06	6	3870889	3374	0.1328	0.02893	ebi-a-GCST90001461	rs2490034	A	G	0.7432	DC AC	TRUE	reported	igd	0.00620655108109608	21.0591952162927
9.74002e-06	7	4372544	3374	-0.7956	0.1796	ebi-a-GCST90001461	rs76168011	G	C	0.0049	DC AC	TRUE	reported	igd	0.00578246780299159	19.6118865341272
5.94895e-06	7	46017435	3374	-0.3287	0.07248	ebi-a-GCST90001461	rs35802809	T	G	0.0313	DC AC	TRUE	reported	igd	0.00605868958037128	20.554434201338
2.452e-06	8	73320315	3374	0.1282	0.02716	ebi-a-GCST90001461	rs28854187	A	G	0.2964	DC AC	TRUE	reported	igd	0.00656013871604357	22.2668614503844
5.47797e-07	8	38806068	3374	0.125	0.02491	ebi-a-GCST90001461	rs62504404	A	G	0.4843	DC AC	TRUE	reported	igd	0.00740795410994302	25.1660502037659
4.39805e-06	9	88411604	3374	0.1545	0.0336	ebi-a-GCST90001461	rs138192280	T	C	0.1679	DC AC	TRUE	reported	igd	0.00622759366508674	21.1310413780954
1.894e-06	12	133840072	3374	-0.1534	0.03214	ebi-a-GCST90001461	rs142917473	C	G	0.3072	DC AC	TRUE	reported	igd	0.00670643190717468	22.7667721984883
9.57789e-06	13	32877696	3374	-0.1209	0.02728	ebi-a-GCST90001461	rs9590896	A	G	0.3103	DC AC	TRUE	reported	igd	0.00578759283169528	19.6293698285871
3.434e-06	17	35251042	3374	-0.252	0.05419	ebi-a-GCST90001461	rs115102594	G	C	0.0603	DC AC	TRUE	reported	igd	0.00636858595484063	21.6125129863765
2.78298e-06	20	2470273	3374	0.9392	0.2001	ebi-a-GCST90001461	rs147431504	G	C	0.0039	DC AC	TRUE	reported	igd	0.00648709747748612	22.0173212029197
1.18195e-20	1	161561151	3387	-0.3652	0.03894	ebi-a-GCST90001462	rs74341264	A	G	0.1219	CD62L- DC AC	TRUE	reported	igd	0.025311636666722	87.9049071888398
8.28209e-09	1	160972255	3387	0.7418	0.1284	ebi-a-GCST90001462	rs143140559	T	C	0.0094	CD62L- DC AC	TRUE	reported	igd	0.00975819896920343	33.3570078301778
1.40281e-150	1	161526397	3387	0.7524	0.02735	ebi-a-GCST90001462	rs71632979	G	A	0.2449	CD62L- DC AC	TRUE	reported	igd	0.182634911959847	756.356230563289
1.82898e-07	1	161035780	3387	0.3283	0.06281	ebi-a-GCST90001462	rs147678401	A	G	0.0437	CD62L- DC AC	TRUE	reported	igd	0.00800165695993801	27.3040867451291
2.04692e-12	1	161937774	3387	0.3586	0.05081	ebi-a-GCST90001462	rs71639910	A	G	0.0686	CD62L- DC AC	TRUE	reported	igd	0.0144932764296354	49.7812338982108
3.37699e-06	1	162920561	3387	0.2057	0.04421	ebi-a-GCST90001462	rs17438107	T	A	0.0921	CD62L- DC AC	TRUE	reported	igd	0.00635104713822798	21.6357039384838
3.39203e-06	2	155187137	3387	-1.139	0.2448	ebi-a-GCST90001462	rs75055130	C	G	0.0024	CD62L- DC AC	TRUE	reported	igd	0.00635100452829877	21.6355578541956
8.67801e-06	3	163257483	3387	0.1447	0.03248	ebi-a-GCST90001462	rs9855547	G	T	0.8091	CD62L- DC AC	TRUE	reported	igd	0.00582575654733115	19.8357441289464
2.23599e-06	4	90807488	3387	-4.152	0.8762	ebi-a-GCST90001462	rs35740507	C	T	1e-04	CD62L- DC AC	TRUE	reported	igd	0.00658602327704879	22.4414889614821
5.12201e-06	8	141396189	3387	-1.176	0.2575	ebi-a-GCST90001462	rs139894456	A	C	0.0025	CD62L- DC AC	TRUE	reported	igd	0.00612038529503058	20.8450841703081
9.91402e-06	9	1642516	3387	0.2383	0.05385	ebi-a-GCST90001462	rs771894	A	G	0.0602	CD62L- DC AC	TRUE	reported	igd	0.00574854200724017	19.5713212568904
1.09401e-06	11	19877912	3387	0.2767	0.05667	ebi-a-GCST90001462	rs116910026	T	C	0.0512	CD62L- DC AC	TRUE	reported	igd	0.00698957076360502	23.8262321705894
1.94299e-06	11	5480718	3387	-0.36	0.0755	ebi-a-GCST90001462	rs149812305	C	T	0.0272	CD62L- DC AC	TRUE	reported	igd	0.00666791973136618	22.7224195604057
1.86599e-06	12	127036033	3387	0.1337	0.02799	ebi-a-GCST90001462	rs73231298	A	G	0.287	CD62L- DC AC	TRUE	reported	igd	0.00669153811646242	22.8034466567154
3.039e-06	15	81119490	3387	0.128	0.02738	ebi-a-GCST90001462	rs35519924	A	G	0.3276	CD62L- DC AC	TRUE	reported	igd	0.00641127652681257	21.842207475341
6.98104e-06	15	57324322	3387	-2.086	0.4634	ebi-a-GCST90001462	rs151030554	A	C	9e-04	CD62L- DC AC	TRUE	reported	igd	0.0059471763391521	20.2516319342987
9.94489e-06	16	74973365	3387	0.3107	0.07021	ebi-a-GCST90001462	rs139058442	A	G	0.0353	CD62L- DC AC	TRUE	reported	igd	0.00574864585722596	19.5716768658437
7.69502e-06	18	10175131	3387	-0.2246	0.05013	ebi-a-GCST90001462	rs112701148	T	G	0.0697	CD62L- DC AC	TRUE	reported	igd	0.00589172660763417	20.0616925747787
7.54797e-06	20	22780354	3387	-0.1219	0.02717	ebi-a-GCST90001462	rs6048352	G	A	0.6811	CD62L- DC AC	TRUE	reported	igd	0.00590798688137859	20.1173888629565
2.34401e-06	1	105108278	3410	-0.1257	0.02658	ebi-a-GCST90001463	rs1515318	A	G	0.435	CD62L- DC %DC	TRUE	reported	igd	0.0065157916898268	22.3514555069777
5.14802e-07	1	160972255	3410	0.6557	0.1304	ebi-a-GCST90001463	rs143140559	T	C	0.0094	CD62L- DC %DC	TRUE	reported	igd	0.00736024835186408	25.2697177818084
1.43285e-21	1	161561151	3410	-0.3829	0.03987	ebi-a-GCST90001463	rs74341264	A	G	0.1218	CD62L- DC %DC	TRUE	reported	igd	0.0263350069986515	92.1771908166776
3.971e-08	1	160353789	3410	0.4142	0.07525	ebi-a-GCST90001463	rs143032729	G	A	0.0326	CD62L- DC %DC	TRUE	reported	igd	0.00880665893616644	30.2797571483305
2.54302e-08	1	115108914	3410	-0.2072	0.03711	ebi-a-GCST90001463	rs6537835	A	G	0.8488	CD62L- DC %DC	TRUE	reported	igd	0.00905922225720289	31.1560792995854
5.63599e-06	1	62527805	3410	0.2373	0.05218	ebi-a-GCST90001463	rs79979402	G	A	0.0679	CD62L- DC %DC	TRUE	reported	igd	0.00602846709012423	20.6696219790091
3.25499e-06	1	77072414	3410	-0.137	0.02939	ebi-a-GCST90001463	rs341029	A	G	0.7375	CD62L- DC %DC	TRUE	reported	igd	0.00633182587601908	21.7163668389571
2.11349e-144	1	161520931	3410	0.7548	0.02809	ebi-a-GCST90001463	rs56199187	T	C	0.2441	CD62L- DC %DC	TRUE	reported	igd	0.174741457610813	721.614932713789
6.80503e-06	3	155938532	3410	-0.3312	0.07348	ebi-a-GCST90001463	rs4680245	A	G	0.0334	CD62L- DC %DC	TRUE	reported	igd	0.00592254279244798	20.304278796706
5.72598e-06	3	67260176	3410	-0.855	0.1882	ebi-a-GCST90001463	rs112985320	T	C	0.0059	CD62L- DC %DC	TRUE	reported	igd	0.00601614014794527	20.6271011555954
3.32499e-07	4	43118540	3410	0.1381	0.027	ebi-a-GCST90001463	rs62300075	C	A	0.3707	CD62L- DC %DC	TRUE	reported	igd	0.00761353384573427	26.1459867009401
2.68398e-06	5	179543345	3410	-0.9935	0.2113	ebi-a-GCST90001463	rs116473196	T	C	0.0031	CD62L- DC %DC	TRUE	reported	igd	0.00644133497925434	22.0943869568491
3.498e-06	6	81660130	3410	1.355	0.2917	ebi-a-GCST90001463	rs75220521	G	T	0.0023	CD62L- DC %DC	TRUE	reported	igd	0.0062879907130409	21.565073330874
7.59696e-06	6	8259337	3410	-1.697	0.3784	ebi-a-GCST90001463	rs11754319	T	G	0.0012	CD62L- DC %DC	TRUE	reported	igd	0.00586344819153122	20.1004896162275
7.05602e-06	6	148373443	3410	-1.039	0.231	ebi-a-GCST90001463	rs78548019	T	C	0.0031	CD62L- DC %DC	TRUE	reported	igd	0.00589771562671002	20.2186587555213
4.41205e-06	9	1621830	3410	0.2232	0.04854	ebi-a-GCST90001463	rs702185	G	A	0.0783	CD62L- DC %DC	TRUE	reported	igd	0.00616239994555443	21.1316808835759
8.35391e-06	11	19889219	3410	0.2575	0.05769	ebi-a-GCST90001463	rs138315340	T	A	0.0516	CD62L- DC %DC	TRUE	reported	igd	0.00580856730787262	19.9112532398577
7.61395e-06	11	6479487	3410	0.4062	0.09061	ebi-a-GCST90001463	rs41275192	C	T	0.021	CD62L- DC %DC	TRUE	reported	igd	0.00585896895858506	20.0850438593617
2.87799e-06	11	5480718	3410	-0.3592	0.07663	ebi-a-GCST90001463	rs149812305	C	T	0.0271	CD62L- DC %DC	TRUE	reported	igd	0.00640222944180929	21.9593869714789
6.40103e-06	14	73286458	3410	0.1217	0.02693	ebi-a-GCST90001463	rs2332920	G	A	0.3752	CD62L- DC %DC	TRUE	reported	igd	0.00595334211071737	20.4105006060838
4.34901e-06	15	68361528	3410	0.1266	0.02752	ebi-a-GCST90001463	rs7163051	A	G	0.3702	CD62L- DC %DC	TRUE	reported	igd	0.0061677852409532	21.1502623773015
3.94703e-06	16	65149970	3410	-1.426	0.3084	ebi-a-GCST90001463	rs148188224	G	C	0.0019	CD62L- DC %DC	TRUE	reported	igd	0.00623076655944282	21.367588892911
3.13098e-06	16	11907102	3410	0.1625	0.0348	ebi-a-GCST90001463	rs2024391	T	C	0.1736	CD62L- DC %DC	TRUE	reported	igd	0.00635368514881543	21.7918173333194
8.76799e-06	22	48474288	3410	-0.1368	0.03073	ebi-a-GCST90001463	rs5767014	C	T	0.7776	CD62L- DC %DC	TRUE	reported	igd	0.00577798051160332	19.8057950815421
2.91602e-06	1	162752670	3387	0.2153	0.04595	ebi-a-GCST90001464	rs72711599	A	G	0.0884	CD86+ myeloid DC AC	TRUE	reported	igd	0.00644014826145877	21.941206487855
2.44602e-06	1	120115384	3387	0.1639	0.03471	ebi-a-GCST90001464	rs12134798	T	C	0.1673	CD86+ myeloid DC AC	TRUE	reported	igd	0.0065400915657231	22.2839490169897
1.30101e-06	1	161035780	3387	0.3116	0.06427	ebi-a-GCST90001464	rs147678401	A	G	0.0437	CD86+ myeloid DC AC	TRUE	reported	igd	0.00689222557925801	23.4920964136006
2.28202e-06	1	163958750	3387	-0.5561	0.1174	ebi-a-GCST90001464	rs139939515	T	C	0.0124	CD86+ myeloid DC AC	TRUE	reported	igd	0.00658092429417848	22.423999378074
2.25476e-12	1	161937774	3387	0.3667	0.05205	ebi-a-GCST90001464	rs71639910	A	G	0.0686	CD86+ myeloid DC AC	TRUE	reported	igd	0.0144426555696721	49.6048143516181
2.093e-06	1	157964856	3387	0.1405	0.02956	ebi-a-GCST90001464	rs6656063	T	C	0.2499	CD86+ myeloid DC AC	TRUE	reported	igd	0.00662584768073188	22.5780934071143
9.7051e-166	1	161526397	3387	0.8088	0.02785	ebi-a-GCST90001464	rs71632979	G	A	0.2449	CD86+ myeloid DC AC	TRUE	reported	igd	0.199365861482399	842.89865826535
2.51102e-06	1	163485197	3387	-0.6058	0.1285	ebi-a-GCST90001464	rs113995133	A	G	0.0103	CD86+ myeloid DC AC	TRUE	reported	igd	0.00651923369746755	22.2124139836721
6.158e-06	1	181020181	3387	-0.3862	0.08529	ebi-a-GCST90001464	rs3789359	C	T	0.023	CD86+ myeloid DC AC	TRUE	reported	igd	0.00601716606604089	20.4914073344064
1.25401e-18	1	161561151	3387	-0.355	0.04006	ebi-a-GCST90001464	rs74341264	A	G	0.1219	CD86+ myeloid DC AC	TRUE	reported	igd	0.0226602747437775	78.4834873949052
1.55299e-08	1	160972255	3387	0.7391	0.1304	ebi-a-GCST90001464	rs143140559	T	C	0.0094	CD86+ myeloid DC AC	TRUE	reported	igd	0.00939585199996581	32.1066281461635
2.495e-06	3	1827937	3387	-0.3927	0.08325	ebi-a-GCST90001464	rs115849513	T	A	0.0245	CD86+ myeloid DC AC	TRUE	reported	igd	0.00652671001081834	22.2380547209887
7.18406e-06	4	76221611	3387	-0.1444	0.03211	ebi-a-GCST90001464	rs112966518	G	T	0.2149	CD86+ myeloid DC AC	TRUE	reported	igd	0.00593544340058898	20.2114397677798
1.45499e-06	6	73397623	3387	-0.6969	0.1444	ebi-a-GCST90001464	rs112186537	T	C	0.0075	CD86+ myeloid DC AC	TRUE	reported	igd	0.00682990995399238	23.2782334324962
8.52806e-06	8	116153312	3387	-0.1177	0.0264	ebi-a-GCST90001464	rs923967	A	T	0.4074	CD86+ myeloid DC AC	TRUE	reported	igd	0.00583429858216709	19.8649990363481
5.94005e-06	8	73348626	3387	0.1278	0.02818	ebi-a-GCST90001464	rs16938204	T	C	0.2938	CD86+ myeloid DC AC	TRUE	reported	igd	0.00603580601262447	20.5552709809116
6.52995e-06	9	133737649	3387	-0.2492	0.05518	ebi-a-GCST90001464	rs12005879	A	G	0.0576	CD86+ myeloid DC AC	TRUE	reported	igd	0.00598563386793798	20.3833780811556
9.41499e-06	13	100459317	3387	0.1673	0.03771	ebi-a-GCST90001464	rs9557311	A	G	0.1333	CD86+ myeloid DC AC	TRUE	reported	igd	0.00577759593981997	19.6708122613447
7.23902e-06	14	44042820	3387	-1.333	0.2966	ebi-a-GCST90001464	rs75700156	C	T	0.0021	CD86+ myeloid DC AC	TRUE	reported	igd	0.00592816900239124	20.186521182233
4.52501e-06	14	51937110	3387	-0.7215	0.1571	ebi-a-GCST90001464	rs185312213	G	T	0.0066	CD86+ myeloid DC AC	TRUE	reported	igd	0.00618883601267711	21.0796685145502
2.476e-06	15	25969797	3387	-2.409	0.5106	ebi-a-GCST90001464	rs140205436	T	C	6e-04	CD86+ myeloid DC AC	TRUE	reported	igd	0.00652907927967725	22.2461804374536
2.25798e-06	16	57725145	3387	-0.2163	0.04565	ebi-a-GCST90001464	rs79497887	G	C	0.0865	CD86+ myeloid DC AC	TRUE	reported	igd	0.00658486763808471	22.4375250877457
5.46903e-06	17	77253136	3387	-0.3544	0.07783	ebi-a-GCST90001464	rs72846852	T	C	0.0282	CD86+ myeloid DC AC	TRUE	reported	igd	0.00608453811066167	20.7222468050134
2.80098e-07	1	160972255	3410	0.6732	0.1308	ebi-a-GCST90001465	rs143140559	T	C	0.0094	CD86+ myeloid DC %DC	TRUE	reported	igd	0.00770828410863855	26.4739005894475
4.635e-06	1	157964856	3410	0.1357	0.02958	ebi-a-GCST90001465	rs6656063	T	C	0.2501	CD86+ myeloid DC %DC	TRUE	reported	igd	0.00613390228725291	21.0333555426295
4.9023e-12	1	161937774	3410	0.3612	0.0521	ebi-a-GCST90001465	rs71639910	A	G	0.0688	CD86+ myeloid DC %DC	TRUE	reported	igd	0.0138991105189471	48.0358238734576
8.93799e-06	1	181020181	3410	-0.3803	0.0855	ebi-a-GCST90001465	rs3789359	C	T	0.0229	CD86+ myeloid DC %DC	TRUE	reported	igd	0.00576837671259431	19.7726841271861
2.339e-07	1	163485197	3410	-0.6667	0.1287	ebi-a-GCST90001465	rs113995133	A	G	0.0103	CD86+ myeloid DC %DC	TRUE	reported	igd	0.00780809550292524	26.819397894057
3.33887e-18	1	161561151	3410	-0.3508	0.0401	ebi-a-GCST90001465	rs74341264	A	G	0.1218	CD86+ myeloid DC %DC	TRUE	reported	igd	0.0219501274365402	76.4848873275379
1.30299e-07	1	163958750	3410	-0.6222	0.1176	ebi-a-GCST90001465	rs139939515	T	C	0.0123	CD86+ myeloid DC %DC	TRUE	reported	igd	0.00814217467551828	27.9763193732817
4.21697e-165	1	161526397	3410	0.8089	0.02792	ebi-a-GCST90001465	rs71632979	G	A	0.2447	CD86+ myeloid DC %DC	TRUE	reported	igd	0.197530075066464	838.888131392918
2.01002e-06	1	82817239	3410	0.1227	0.02577	ebi-a-GCST90001465	rs950485	C	A	0.4919	CD86+ myeloid DC %DC	TRUE	reported	igd	0.00660432103281551	22.6571612463988
1.948e-06	2	191451636	3410	-1.864	0.391	ebi-a-GCST90001465	rs114566711	T	A	9e-04	CD86+ myeloid DC %DC	TRUE	reported	igd	0.00662062608058336	22.7134710816519
4.06602e-06	4	78748977	3410	-0.1204	0.02608	ebi-a-GCST90001465	rs1996740	G	A	0.4776	CD86+ myeloid DC %DC	TRUE	reported	igd	0.00621122849654952	21.3001669199955
4.62999e-06	5	63081773	3410	-0.3741	0.08154	ebi-a-GCST90001465	rs143512471	A	G	0.026	CD86+ myeloid DC %DC	TRUE	reported	igd	0.00613489404113395	21.0367772918368
9.64295e-06	6	147461264	3410	0.2353	0.05309	ebi-a-GCST90001465	rs113404917	T	C	0.0633	CD86+ myeloid DC %DC	TRUE	reported	igd	0.00572755709876117	19.6319577515606
4.67703e-06	7	157588588	3410	-0.443	0.09659	ebi-a-GCST90001465	rs78169719	C	A	0.0177	CD86+ myeloid DC %DC	TRUE	reported	igd	0.00613081156948967	21.0226919921078
7.10101e-06	7	109678733	3410	1.672	0.3718	ebi-a-GCST90001465	rs144259606	C	A	0.001	CD86+ myeloid DC %DC	TRUE	reported	igd	0.00589564564311685	20.2115203134188
5.26296e-06	7	98162546	3410	-0.225	0.04933	ebi-a-GCST90001465	rs77148097	G	A	0.0767	CD86+ myeloid DC %DC	TRUE	reported	igd	0.00606382866980756	20.7916048362012
3.079e-06	8	113032809	3410	-2.6	0.5564	ebi-a-GCST90001465	rs76522264	C	G	4e-04	CD86+ myeloid DC %DC	TRUE	reported	igd	0.0063627657059145	21.8231611873541
1.123e-06	8	107693714	3410	-2.515	0.5157	ebi-a-GCST90001465	rs117690664	A	C	7e-04	CD86+ myeloid DC %DC	TRUE	reported	igd	0.00692641908835045	23.7698763785746
5.19302e-06	10	89944259	3410	-1.586	0.3474	ebi-a-GCST90001465	rs143555771	T	C	0.0015	CD86+ myeloid DC %DC	TRUE	reported	igd	0.0060749957030821	20.8301282959966
1.66901e-06	14	30170464	3410	0.5691	0.1186	ebi-a-GCST90001465	rs75358870	A	C	0.0128	CD86+ myeloid DC %DC	TRUE	reported	igd	0.00670703808469439	23.0119276679094
9.34394e-06	15	25969797	3410	-2.273	0.5121	ebi-a-GCST90001465	rs140205436	T	C	6e-04	CD86+ myeloid DC %DC	TRUE	reported	igd	0.00574424630675979	19.6894927092142
3.12702e-06	15	67606602	3410	-0.5139	0.11	ebi-a-GCST90001465	rs72745440	A	C	0.0141	CD86+ myeloid DC %DC	TRUE	reported	igd	0.00635984629015599	21.8130840183224
6.30507e-06	18	22455983	3410	0.2938	0.06497	ebi-a-GCST90001465	rs113345111	G	A	0.0428	CD86+ myeloid DC %DC	TRUE	reported	igd	0.00596110604592214	20.4372781870658
6.09902e-06	19	30509788	3410	0.2261	0.04991	ebi-a-GCST90001465	rs77768825	G	A	0.0755	CD86+ myeloid DC %DC	TRUE	reported	igd	0.00598226625521262	20.5102612414751
2.86603e-06	1	45173351	3374	-0.1223	0.02608	ebi-a-GCST90001466	rs56164117	C	T	0.3543	CD86+ plasmacytoid DC AC	TRUE	reported	igd	0.0064754694114264	21.9775981196905
3.13798e-06	2	1732855	3374	-0.117	0.02506	ebi-a-GCST90001466	rs1991164	C	T	0.5529	CD86+ plasmacytoid DC AC	TRUE	reported	igd	0.00641900608338261	21.7847247941446
7.45401e-07	3	121714019	3374	0.3946	0.07957	ebi-a-GCST90001466	rs13088702	C	T	0.0252	CD86+ plasmacytoid DC AC	TRUE	reported	igd	0.00723629492250564	24.5786448012665
5.41801e-06	5	148318809	3374	0.3098	0.06801	ebi-a-GCST90001466	rs78379738	G	T	0.0368	CD86+ plasmacytoid DC AC	TRUE	reported	igd	0.00611236788455929	20.7376607181082
5.53095e-06	7	67115438	3374	-0.1133	0.02489	ebi-a-GCST90001466	rs10248630	G	T	0.5221	CD86+ plasmacytoid DC AC	TRUE	reported	igd	0.00610387939216702	20.7086846237007
2.16601e-07	8	4465101	3374	-0.1473	0.02834	ebi-a-GCST90001466	rs2725015	G	A	0.266	CD86+ plasmacytoid DC AC	TRUE	reported	igd	0.00794323201125254	26.9990379645768
4.44396e-06	8	36308379	3374	-0.3011	0.06551	ebi-a-GCST90001466	rs79116372	T	A	0.0375	CD86+ plasmacytoid DC AC	TRUE	reported	igd	0.00622229337648943	21.112944198366
6.19498e-06	8	18584959	3374	-1.091	0.2411	ebi-a-GCST90001466	rs140090913	A	G	0.0028	CD86+ plasmacytoid DC AC	TRUE	reported	igd	0.00603229091696752	20.4643317747008
2.52203e-06	9	77583476	3374	0.2575	0.05462	ebi-a-GCST90001466	rs139557155	G	A	0.0578	CD86+ plasmacytoid DC AC	TRUE	reported	igd	0.00654416980543147	22.2123016577326
2.84197e-07	10	90380589	3374	-0.2618	0.0509	ebi-a-GCST90001466	rs61852527	G	A	0.0649	CD86+ plasmacytoid DC AC	TRUE	reported	igd	0.00777976931032402	26.4390719953152
4.67498e-06	13	99428046	3374	0.1234	0.0269	ebi-a-GCST90001466	rs9513487	G	T	0.3251	CD86+ plasmacytoid DC AC	TRUE	reported	igd	0.00619841097425611	21.0314030848769
3.17198e-06	14	69634234	3374	0.7025	0.1505	ebi-a-GCST90001466	rs142245023	A	G	0.0067	CD86+ plasmacytoid DC AC	TRUE	reported	igd	0.00641621743881177	21.7751996192036
1.527e-06	14	36478046	3374	0.2639	0.0548	ebi-a-GCST90001466	rs11852100	C	A	0.0587	CD86+ plasmacytoid DC AC	TRUE	reported	igd	0.00682649397068154	23.1771563874748
1.18801e-06	15	96560797	3374	0.9624	0.1978	ebi-a-GCST90001466	rs75070627	C	T	0.0037	CD86+ plasmacytoid DC AC	TRUE	reported	igd	0.0069675009691874	23.6592591793624
4.77101e-06	16	78055434	3374	-0.2713	0.05921	ebi-a-GCST90001466	rs114468547	G	A	0.0491	CD86+ plasmacytoid DC AC	TRUE	reported	igd	0.00618401260317347	20.9822449652087
2.362e-06	16	13019834	3374	0.2729	0.05772	ebi-a-GCST90001466	rs118148569	T	C	0.0505	CD86+ plasmacytoid DC AC	TRUE	reported	igd	0.00658175150934758	22.3407070720111
1.286e-06	17	33829583	3374	0.1603	0.03305	ebi-a-GCST90001466	rs112496823	C	A	0.1768	CD86+ plasmacytoid DC AC	TRUE	reported	igd	0.00692407070743223	23.5107565663119
8.30692e-06	18	66297295	3374	-0.4937	0.1106	ebi-a-GCST90001466	rs150206669	G	C	0.0123	CD86+ plasmacytoid DC AC	TRUE	reported	igd	0.00587102129796907	19.9139993309515
8.44695e-06	19	3313321	3374	-0.2171	0.04867	ebi-a-GCST90001466	rs313778	T	C	0.0702	CD86+ plasmacytoid DC AC	TRUE	reported	igd	0.00586270769650593	19.8856340121912
5.90201e-06	21	34628034	3374	0.3632	0.08004	ebi-a-GCST90001466	rs11701450	G	C	0.0252	CD86+ plasmacytoid DC AC	TRUE	reported	igd	0.00606582761371161	20.5787981555444
1.98381e-20	1	161507448	3410	-0.2739	0.02938	ebi-a-GCST90001467	rs3845548	T	C	0.2345	CD86+ plasmacytoid DC %DC	TRUE	reported	igd	0.0248539694323118	86.8611727578981
9.1939e-06	1	34413398	3410	0.1173	0.0264	ebi-a-GCST90001467	rs513617	T	C	0.3594	CD86+ plasmacytoid DC %DC	TRUE	reported	igd	0.00575607886785507	19.7302858631638
6.62598e-07	1	247577856	3410	-0.1537	0.03086	ebi-a-GCST90001467	rs11811863	T	C	0.2186	CD86+ plasmacytoid DC %DC	TRUE	reported	igd	0.00722193682092784	24.7914026292124
9.93802e-06	1	99738054	3410	-1.201	0.2713	ebi-a-GCST90001467	rs11166208	A	G	0.0021	CD86+ plasmacytoid DC %DC	TRUE	reported	igd	0.00571404103297955	19.5853634105681
9.80189e-07	2	15272805	3410	0.1318	0.02687	ebi-a-GCST90001467	rs10170363	T	C	0.2944	CD86+ plasmacytoid DC %DC	TRUE	reported	igd	0.0070062819385481	24.0458810688007
1.76799e-06	2	190942111	3410	-0.3759	0.07853	ebi-a-GCST90001467	rs66967216	A	G	0.0265	CD86+ plasmacytoid DC %DC	TRUE	reported	igd	0.00667437672295706	22.8991131798214
3.84601e-07	3	121838791	3410	0.1569	0.03084	ebi-a-GCST90001467	rs1915087	C	T	0.2025	CD86+ plasmacytoid DC %DC	TRUE	reported	igd	0.00753318724961108	25.8679704115522
2.34202e-06	5	148318809	3410	0.3227	0.06823	ebi-a-GCST90001467	rs78379738	G	T	0.0364	CD86+ plasmacytoid DC %DC	TRUE	reported	igd	0.00651708241774534	22.3559122020205
3.80803e-06	6	155772981	3410	-0.1504	0.03249	ebi-a-GCST90001467	rs6930632	T	C	0.1789	CD86+ plasmacytoid DC %DC	TRUE	reported	igd	0.00624483931144236	21.4161528063405
1.68702e-06	7	43492179	3410	-0.1275	0.02658	ebi-a-GCST90001467	rs6463191	A	G	0.3198	CD86+ plasmacytoid DC %DC	TRUE	reported	igd	0.00670247788074689	22.9961759784225
7.20195e-07	8	77883134	3410	-0.9025	0.1818	ebi-a-GCST90001467	rs116872766	C	G	0.0045	CD86+ plasmacytoid DC %DC	TRUE	reported	igd	0.0071750505763298	24.6292887566197
1.36101e-06	8	4474949	3410	-0.1321	0.02729	ebi-a-GCST90001467	rs55966096	C	T	0.3085	CD86+ plasmacytoid DC %DC	TRUE	reported	igd	0.00682448976949739	23.4176748166588
2.174e-06	8	18584959	3410	-1.154	0.2432	ebi-a-GCST90001467	rs140090913	A	G	0.0028	CD86+ plasmacytoid DC %DC	TRUE	reported	igd	0.00655951833773011	22.5024436869928
7.12e-06	9	8370207	3410	-0.186	0.04137	ebi-a-GCST90001467	rs55732541	C	T	0.1062	CD86+ plasmacytoid DC %DC	TRUE	reported	igd	0.00589296166994368	20.2022645417587
3.92799e-07	9	77583476	3410	0.277	0.05451	ebi-a-GCST90001467	rs139557155	G	A	0.0578	CD86+ plasmacytoid DC %DC	TRUE	reported	igd	0.00751582030193141	25.8078829999834
6.553e-06	9	77145787	3410	0.2457	0.05442	ebi-a-GCST90001467	rs117919713	G	C	0.0588	CD86+ plasmacytoid DC %DC	TRUE	reported	igd	0.00594224395186182	20.3722241134693
5.27898e-06	10	30336672	3410	-0.4408	0.09664	ebi-a-GCST90001467	rs72810797	T	C	0.0172	CD86+ plasmacytoid DC %DC	TRUE	reported	igd	0.00606419677379642	20.7928746887034
5.53694e-08	10	90380589	3410	-0.2768	0.05083	ebi-a-GCST90001467	rs61852527	G	A	0.0648	CD86+ plasmacytoid DC %DC	TRUE	reported	igd	0.00862138657707216	29.6371992060792
1.44601e-06	11	63862612	3410	-0.2631	0.05451	ebi-a-GCST90001467	rs11231693	A	G	0.0554	CD86+ plasmacytoid DC %DC	TRUE	reported	igd	0.0067854402477354	23.2827641693555
4.38399e-06	12	18094072	3410	0.2649	0.0576	ebi-a-GCST90001467	rs12311260	G	C	0.0501	CD86+ plasmacytoid DC %DC	TRUE	reported	igd	0.00616423507471728	21.1380128146383
1.065e-06	13	99428046	3410	0.131	0.0268	ebi-a-GCST90001467	rs9513487	G	T	0.326	CD86+ plasmacytoid DC %DC	TRUE	reported	igd	0.00695802890689816	23.8791140807539
9.75102e-06	13	28137152	3410	-0.114	0.02574	ebi-a-GCST90001467	rs34692286	C	G	0.3865	CD86+ plasmacytoid DC %DC	TRUE	reported	igd	0.00571935722473086	19.603689927501
8.60696e-06	14	36478046	3410	0.2436	0.05467	ebi-a-GCST90001467	rs11852100	C	A	0.0587	CD86+ plasmacytoid DC %DC	TRUE	reported	igd	0.00578869593549122	19.8427393326782
1.73201e-06	15	96560797	3410	0.9606	0.2005	ebi-a-GCST90001467	rs75070627	C	T	0.0037	CD86+ plasmacytoid DC %DC	TRUE	reported	igd	0.00668633973914384	22.9404333622252
5.78203e-06	15	35034619	3410	-0.1122	0.0247	ebi-a-GCST90001467	rs2955695	A	T	0.4499	CD86+ plasmacytoid DC %DC	TRUE	reported	igd	0.00601474707253824	20.6222959172073
1.72001e-06	17	33829583	3410	0.1585	0.03308	ebi-a-GCST90001467	rs112496823	C	A	0.1771	CD86+ plasmacytoid DC %DC	TRUE	reported	igd	0.00668742746977175	22.9441904263107
3.176e-06	17	49908577	3410	-0.2097	0.04494	ebi-a-GCST90001467	rs71381356	C	T	0.0845	CD86+ plasmacytoid DC %DC	TRUE	reported	igd	0.00634471462083927	21.7608538353111
8.45493e-06	18	66297295	3410	-0.4931	0.1106	ebi-a-GCST90001467	rs150206669	G	C	0.0125	CD86+ plasmacytoid DC %DC	TRUE	reported	igd	0.00579536980276296	19.8657496534671
8.85299e-06	19	10622478	3410	-0.8171	0.1836	ebi-a-GCST90001467	rs62131897	C	G	0.0047	CD86+ plasmacytoid DC %DC	TRUE	reported	igd	0.00577478026499604	19.7947615414061
3.67198e-06	22	22202164	3410	0.1192	0.02572	ebi-a-GCST90001467	rs9607320	T	C	0.6037	CD86+ plasmacytoid DC %DC	TRUE	reported	igd	0.00625935032040263	21.4662305489969
5.48656e-24	1	161561151	3387	-0.4066	0.03995	ebi-a-GCST90001468	rs74341264	A	G	0.1219	CD62L- myeloid DC AC	TRUE	reported	igd	0.029675827319539	103.524861386422
9.84011e-166	1	161526397	3387	0.8094	0.02787	ebi-a-GCST90001468	rs71632979	G	A	0.2449	CD62L- myeloid DC AC	TRUE	reported	igd	0.199373424220851	842.938595100726
1.83502e-06	1	162920561	3387	0.2161	0.04523	ebi-a-GCST90001468	rs17438107	T	A	0.0921	CD62L- myeloid DC AC	TRUE	reported	igd	0.00669458966345245	22.8139158157898
3.33903e-10	1	160972255	3387	0.8211	0.1303	ebi-a-GCST90001468	rs143140559	T	C	0.0094	CD62L- myeloid DC AC	TRUE	reported	igd	0.0115884641518472	39.6868609190627
1.66303e-14	1	161937774	3387	0.401	0.05202	ebi-a-GCST90001468	rs71639910	A	G	0.0686	CD62L- myeloid DC AC	TRUE	reported	igd	0.0172416800639824	59.3870189980995
2.86101e-07	1	161035780	3387	0.3306	0.06429	ebi-a-GCST90001468	rs147678401	A	G	0.0437	CD62L- myeloid DC AC	TRUE	reported	igd	0.00774686751664149	26.4278798276016
9.82992e-06	2	4613050	3387	-0.2364	0.05339	ebi-a-GCST90001468	rs10779896	T	A	0.0633	CD62L- myeloid DC AC	TRUE	reported	igd	0.00575510531906515	19.5937958638322
1.77101e-06	3	179194521	3387	-0.1908	0.03986	ebi-a-GCST90001468	rs73172229	T	C	0.1233	CD62L- myeloid DC AC	TRUE	reported	igd	0.00671952930134475	22.899480414684
1.61901e-06	4	43123482	3387	0.1304	0.02714	ebi-a-GCST90001468	rs13148506	T	C	0.3691	CD62L- myeloid DC AC	TRUE	reported	igd	0.00676971294465525	23.0716668795876
5.38704e-07	11	19877912	3387	0.2902	0.05778	ebi-a-GCST90001468	rs116910026	T	C	0.0512	CD62L- myeloid DC AC	TRUE	reported	igd	0.00739268186572162	25.2106020762608
2.29198e-06	12	127036550	3387	0.1346	0.02844	ebi-a-GCST90001468	rs4997747	C	T	0.2917	CD62L- myeloid DC AC	TRUE	reported	igd	0.00656981425390465	22.3858924044725
7.11705e-06	12	48157703	3387	-0.314	0.06982	ebi-a-GCST90001468	rs11830537	T	C	0.0371	CD62L- myeloid DC AC	TRUE	reported	igd	0.00593606609294371	20.2135728289014
9.04295e-06	13	48733325	3387	-0.6001	0.135	ebi-a-GCST90001468	rs17071426	T	C	0.0084	CD62L- myeloid DC AC	TRUE	reported	igd	0.00580013656286833	19.7480033817675
5.03802e-06	15	81119490	3387	0.1281	0.02803	ebi-a-GCST90001468	rs35519924	A	G	0.3276	CD62L- myeloid DC AC	TRUE	reported	igd	0.00612868111973447	20.873512693448
7.05895e-06	18	10175131	3387	-0.2301	0.05114	ebi-a-GCST90001468	rs112701148	T	G	0.0697	CD62L- myeloid DC AC	TRUE	reported	igd	0.00594166911359785	20.2327663524477
8.03693e-06	19	3045627	3387	0.1694	0.03788	ebi-a-GCST90001468	rs112501424	T	C	0.1305	CD62L- myeloid DC AC	TRUE	reported	igd	0.005869956373382	19.9871258808479
6.08303e-06	22	48474288	3387	-0.1397	0.03083	ebi-a-GCST90001468	rs5767014	C	T	0.7772	CD62L- myeloid DC AC	TRUE	reported	igd	0.00602567539504991	20.5205614544929
6.55798e-06	1	115108914	3410	-0.1661	0.0368	ebi-a-GCST90001469	rs6537835	A	G	0.8488	CD62L- myeloid DC %DC	TRUE	reported	igd	0.00593884990880548	20.3605185529605
5.29176e-27	1	161561151	3410	-0.4263	0.03928	ebi-a-GCST90001469	rs74341264	A	G	0.1218	CD62L- myeloid DC %DC	TRUE	reported	igd	0.0333876362917423	117.715300108245
1.48102e-06	1	161035780	3410	0.3059	0.06344	ebi-a-GCST90001469	rs147678401	A	G	0.0437	CD62L- myeloid DC %DC	TRUE	reported	igd	0.00677215845659943	23.2368798524889
7.51208e-07	1	192566347	3410	0.2273	0.04585	ebi-a-GCST90001469	rs34558449	C	G	0.0846	CD62L- myeloid DC %DC	TRUE	reported	igd	0.00715561550172899	24.562094534297
1.00501e-09	1	160972255	3410	0.7929	0.1294	ebi-a-GCST90001469	rs143140559	T	C	0.0094	CD62L- myeloid DC %DC	TRUE	reported	igd	0.0108907593899386	37.5243769616576
8.32492e-06	1	162920561	3410	0.1995	0.04469	ebi-a-GCST90001469	rs17438107	T	A	0.0919	CD62L- myeloid DC %DC	TRUE	reported	igd	0.00581005280030267	19.9163751345539
8.531e-178	1	161526397	3410	0.8232	0.02725	ebi-a-GCST90001469	rs71632979	G	A	0.2447	CD62L- myeloid DC %DC	TRUE	reported	igd	0.211121879066618	912.058966735869
5.85868e-16	1	161937774	3410	0.4169	0.05126	ebi-a-GCST90001469	rs71639910	A	G	0.0688	CD62L- myeloid DC %DC	TRUE	reported	igd	0.0190286737755834	66.1076613490665
4.04297e-06	2	4613050	3410	-0.2427	0.05258	ebi-a-GCST90001469	rs10779896	T	A	0.0632	CD62L- myeloid DC %DC	TRUE	reported	igd	0.00620924736077142	21.2933305621038
8.18295e-06	3	55606125	3410	-1.817	0.4068	ebi-a-GCST90001469	rs143586943	A	G	0.001	CD62L- myeloid DC %DC	TRUE	reported	igd	0.00581647877276425	19.938531703997
2.83903e-06	3	189220585	3410	-1.124	0.2398	ebi-a-GCST90001469	rs16864449	G	A	0.0026	CD62L- myeloid DC %DC	TRUE	reported	igd	0.00640163273942585	21.9573271201258
3.94103e-06	3	45440721	3410	0.1393	0.03014	ebi-a-GCST90001469	rs17637703	G	A	0.2437	CD62L- myeloid DC %DC	TRUE	reported	igd	0.00622514343250193	21.3481843274283
2.733e-06	4	3387723	3410	-1.019	0.2169	ebi-a-GCST90001469	rs530300575	G	A	0.0038	CD62L- myeloid DC %DC	TRUE	reported	igd	0.00643091772981557	22.0584235301835
2.524e-07	4	43118540	3410	0.1382	0.02676	ebi-a-GCST90001469	rs62300075	C	A	0.3707	CD62L- myeloid DC %DC	TRUE	reported	igd	0.00776078896859308	26.6556375830707
3.67502e-06	6	81660130	3410	1.34	0.289	ebi-a-GCST90001469	rs75220521	G	T	0.0023	CD62L- myeloid DC %DC	TRUE	reported	igd	0.00626512963734648	21.4861754788627
9.14092e-06	9	134645623	3410	0.2018	0.04542	ebi-a-GCST90001469	rs3012723	C	T	0.9157	CD62L- myeloid DC %DC	TRUE	reported	igd	0.00575555038628653	19.7284638843952
9.20407e-06	9	138681023	3410	-0.748	0.1684	ebi-a-GCST90001469	rs181905377	T	C	0.0056	CD62L- myeloid DC %DC	TRUE	reported	igd	0.00575253322273414	19.7180620299934
8.40795e-06	11	5480718	3410	-0.3397	0.07614	ebi-a-GCST90001469	rs149812305	C	T	0.0271	CD62L- myeloid DC %DC	TRUE	reported	igd	0.00580340980431961	19.8934705752999
1.82201e-06	11	19877912	3410	0.273	0.05712	ebi-a-GCST90001469	rs116910026	T	C	0.0512	CD62L- myeloid DC %DC	TRUE	reported	igd	0.00665418671978677	22.8293792935494
8.52393e-06	12	108719667	3410	-0.1337	0.02998	ebi-a-GCST90001469	rs7300606	C	T	0.7405	CD62L- myeloid DC %DC	TRUE	reported	igd	0.00579855218151061	19.8767220445609
7.75104e-06	13	95043651	3410	-0.1278	0.02853	ebi-a-GCST90001469	rs6492701	C	A	0.7111	CD62L- myeloid DC %DC	TRUE	reported	igd	0.0058499978052354	20.0541090139599
9.50802e-06	14	88587741	3410	0.2287	0.05156	ebi-a-GCST90001469	rs7148140	G	C	0.0682	CD62L- myeloid DC %DC	TRUE	reported	igd	0.00573658709138121	19.6630878232105
7.44698e-06	14	73029609	3410	-0.1776	0.03958	ebi-a-GCST90001469	rs17780615	T	C	0.1226	CD62L- myeloid DC %DC	TRUE	reported	igd	0.00586979902418209	20.122389456408
4.39602e-06	15	67410088	3410	1.099	0.2389	ebi-a-GCST90001469	rs72743439	T	C	0.0031	CD62L- myeloid DC %DC	TRUE	reported	igd	0.00616767985226929	21.1498987408754
7.39997e-06	17	80291652	3410	0.4063	0.09051	ebi-a-GCST90001469	rs116473040	G	A	0.0198	CD62L- myeloid DC %DC	TRUE	reported	igd	0.00587472109587782	20.1393626332708
6.94592e-07	22	48474288	3410	-0.1514	0.03046	ebi-a-GCST90001469	rs5767014	C	T	0.7776	CD62L- myeloid DC %DC	TRUE	reported	igd	0.0071928741045297	24.6909135811523
3.764e-06	1	36975893	3374	-0.1397	0.03017	ebi-a-GCST90001470	rs4462104	C	T	0.2011	CD62L- plasmacytoid DC AC	TRUE	reported	igd	0.00631460256070916	21.4281500861163
6.88906e-06	1	167814385	3374	-0.1861	0.04131	ebi-a-GCST90001470	rs12061996	G	A	0.0947	CD62L- plasmacytoid DC AC	TRUE	reported	igd	0.00597905862849129	20.2826568899593
2.87098e-06	2	182346146	3374	-0.129	0.02753	ebi-a-GCST90001470	rs17224524	C	T	0.2945	CD62L- plasmacytoid DC AC	TRUE	reported	igd	0.00646554076273148	21.9436812173255
5.38505e-08	2	51168498	3374	0.3356	0.06158	ebi-a-GCST90001470	rs116054627	A	G	0.0413	CD62L- plasmacytoid DC AC	TRUE	reported	igd	0.00872595944001247	29.6829474270303
7.89696e-06	3	77076673	3374	0.6561	0.1466	ebi-a-GCST90001470	rs75472065	C	A	0.007	CD62L- plasmacytoid DC AC	TRUE	reported	igd	0.00590141980969079	20.0177205709999
5.425e-06	3	98972835	3374	0.111	0.02436	ebi-a-GCST90001470	rs4928176	A	G	0.525	CD62L- plasmacytoid DC AC	TRUE	reported	igd	0.00611620342604465	20.7507537840093
1.376e-09	4	82502357	3374	-0.2628	0.04325	ebi-a-GCST90001470	rs191779135	G	A	0.0865	CD62L- plasmacytoid DC AC	TRUE	reported	igd	0.0108244735290013	36.8995428647641
5.62471e-28	4	84151427	3374	-0.2794	0.02525	ebi-a-GCST90001470	rs6535445	C	T	0.3435	CD62L- plasmacytoid DC AC	TRUE	reported	igd	0.0350189986410081	122.369314267515
5.45306e-07	5	6455872	3374	-0.1252	0.02495	ebi-a-GCST90001470	rs1472757	C	T	0.6057	CD62L- plasmacytoid DC AC	TRUE	reported	igd	0.00740786923298704	25.1657597107181
2.87402e-06	5	52071311	3374	0.7317	0.1561	ebi-a-GCST90001470	rs1391986	T	G	0.0061	CD62L- plasmacytoid DC AC	TRUE	reported	igd	0.00646988055939426	21.9585061583849
8.36604e-06	6	566060	3374	-0.1362	0.03052	ebi-a-GCST90001470	rs9502274	T	A	0.2024	CD62L- plasmacytoid DC AC	TRUE	reported	igd	0.0058679197646918	19.9034171011334
7.45006e-06	6	22921471	3374	0.252	0.05616	ebi-a-GCST90001470	rs13201703	A	C	0.0508	CD62L- plasmacytoid DC AC	TRUE	reported	igd	0.00593222752092551	20.1228444924583
5.98205e-06	6	148286133	3374	-0.1501	0.03311	ebi-a-GCST90001470	rs9403901	A	G	0.1635	CD62L- plasmacytoid DC AC	TRUE	reported	igd	0.00605425381514817	20.5392939635187
2.52802e-06	7	115086436	3374	-0.1835	0.03892	ebi-a-GCST90001470	rs56374915	A	G	0.1119	CD62L- plasmacytoid DC AC	TRUE	reported	igd	0.00654529861494892	22.2161583198884
8.87503e-06	8	131993230	3374	0.3081	0.06925	ebi-a-GCST90001470	rs72716416	T	C	0.0325	CD62L- plasmacytoid DC AC	TRUE	reported	igd	0.00583254775984068	19.7827347916755
1.59698e-06	8	130658684	3374	0.2985	0.0621	ebi-a-GCST90001470	rs118054784	A	G	0.0422	CD62L- plasmacytoid DC AC	TRUE	reported	igd	0.00680137159728672	23.0912773841968
3.18801e-06	10	12240106	3374	0.5376	0.1152	ebi-a-GCST90001470	rs116894787	C	G	0.0111	CD62L- plasmacytoid DC AC	TRUE	reported	igd	0.00641319285387082	21.7648686030429
2.44101e-06	11	22793001	3374	0.1874	0.0397	ebi-a-GCST90001470	rs7114664	C	T	0.1046	CD62L- plasmacytoid DC AC	TRUE	reported	igd	0.00656076360957877	22.2689965134469
1.39601e-06	12	63530291	3374	0.1364	0.02822	ebi-a-GCST90001470	rs61936377	C	T	0.2503	CD62L- plasmacytoid DC AC	TRUE	reported	igd	0.00687658577679993	23.3484045459812
2.15298e-06	13	100542252	3374	1.17	0.2465	ebi-a-GCST90001470	rs16957038	A	G	0.0022	CD62L- plasmacytoid DC AC	TRUE	reported	igd	0.00663288665589404	22.5154361395967
3.16403e-06	14	83856849	3374	0.1127	0.02415	ebi-a-GCST90001470	rs170697	A	G	0.507	CD62L- plasmacytoid DC AC	TRUE	reported	igd	0.00641319285387082	21.7648686030429
8.00903e-06	17	76194489	3374	0.1321	0.02954	ebi-a-GCST90001470	rs9900969	T	G	0.2107	CD62L- plasmacytoid DC AC	TRUE	reported	igd	0.00589214034107919	19.9860578880604
4.70804e-06	18	55736723	3374	0.209	0.04558	ebi-a-GCST90001470	rs11659751	A	T	0.0772	CD62L- plasmacytoid DC AC	TRUE	reported	igd	0.00619299750150245	21.0129205394665
5.63197e-06	22	43446390	3374	0.8677	0.1908	ebi-a-GCST90001470	rs150918748	T	C	0.004	CD62L- plasmacytoid DC AC	TRUE	reported	igd	0.00609232997889538	20.669260645105
5.46097e-06	1	36975893	3410	-0.1401	0.03077	ebi-a-GCST90001471	rs4462104	C	T	0.2009	CD62L- plasmacytoid DC %DC	TRUE	reported	igd	0.00604274969416608	20.7188900240744
6.69885e-25	1	161515326	3410	-0.3011	0.02899	ebi-a-GCST90001471	rs55971447	T	C	0.2352	CD62L- plasmacytoid DC %DC	TRUE	reported	igd	0.0306651113229429	107.81279061483
2.73602e-06	2	51168498	3410	0.2959	0.063	ebi-a-GCST90001471	rs116054627	A	G	0.0411	CD62L- plasmacytoid DC %DC	TRUE	reported	igd	0.00642767542619281	22.047230292834
6.11097e-06	2	236709624	3410	-0.3282	0.07246	ebi-a-GCST90001471	rs148594241	C	T	0.0324	CD62L- plasmacytoid DC %DC	TRUE	reported	igd	0.00598027448340632	20.5033913475478
7.96893e-06	3	78714454	3410	-0.2638	0.05899	ebi-a-GCST90001471	rs79976443	A	G	0.0462	CD62L- plasmacytoid DC %DC	TRUE	reported	igd	0.00583040719601059	19.9865574926326
5.61694e-06	3	77076673	3410	0.6724	0.1479	ebi-a-GCST90001471	rs75472065	C	A	0.0072	CD62L- plasmacytoid DC %DC	TRUE	reported	igd	0.0060247668609193	20.6568582168486
3.30803e-06	4	5407389	3410	0.1816	0.03899	ebi-a-GCST90001471	rs62297340	A	C	0.1132	CD62L- plasmacytoid DC %DC	TRUE	reported	igd	0.0063214506775027	21.6805564773617
8.53198e-06	4	84265416	3410	-0.2731	0.06127	ebi-a-GCST90001471	rs79659729	T	C	0.0456	CD62L- plasmacytoid DC %DC	TRUE	reported	igd	0.00579255639918451	19.8560494949855
1.34803e-31	4	84151427	3410	-0.3029	0.02564	ebi-a-GCST90001471	rs6535445	C	T	0.344	CD62L- plasmacytoid DC %DC	TRUE	reported	igd	0.0393176835201909	139.478642562925
1.721e-09	4	82502357	3410	-0.2664	0.04411	ebi-a-GCST90001471	rs191779135	G	A	0.0867	CD62L- plasmacytoid DC %DC	TRUE	reported	igd	0.0105832536052488	36.4535251885638
5.07002e-06	4	107554477	3410	1.06	0.232	ebi-a-GCST90001471	rs148863428	A	G	0.0029	CD62L- plasmacytoid DC %DC	TRUE	reported	igd	0.00608458284975088	20.8632022344577
6.43799e-06	5	66583829	3410	0.1261	0.02791	ebi-a-GCST90001471	rs1835019	T	C	0.7415	CD62L- plasmacytoid DC %DC	TRUE	reported	igd	0.00595064536594882	20.4011997116777
6.77407e-06	7	115086436	3410	-0.1787	0.03964	ebi-a-GCST90001471	rs56374915	A	G	0.1116	CD62L- plasmacytoid DC %DC	TRUE	reported	igd	0.00592443356417428	20.3107995693901
9.15208e-06	8	13705385	3410	-0.1115	0.0251	ebi-a-GCST90001471	rs62495198	T	A	0.4751	CD62L- plasmacytoid DC %DC	TRUE	reported	igd	0.0057536299563347	19.7218430783182
8.28591e-06	10	43792983	3410	0.7951	0.1781	ebi-a-GCST90001471	rs61859443	A	G	0.005	CD62L- plasmacytoid DC %DC	TRUE	reported	igd	0.00581072553753485	19.9186946998857
1.41899e-06	10	131367364	3410	1.182	0.2447	ebi-a-GCST90001471	rs146839224	A	G	0.0025	CD62L- plasmacytoid DC %DC	TRUE	reported	igd	0.00679596464429168	23.3191234462224
3.12802e-06	10	73619601	3410	0.1292	0.02767	ebi-a-GCST90001471	rs11000032	A	G	0.2843	CD62L- plasmacytoid DC %DC	TRUE	reported	igd	0.00635308140412022	21.7897333751481
1.86299e-06	16	27972325	3410	1.949	0.408	ebi-a-GCST90001471	rs182833362	A	G	9e-04	CD62L- plasmacytoid DC %DC	TRUE	reported	igd	0.00664740901849541	22.8059705493376
9.80099e-06	16	48914991	3410	0.1095	0.02473	ebi-a-GCST90001471	rs8044705	C	T	0.4141	CD62L- plasmacytoid DC %DC	TRUE	reported	igd	0.00571657396079648	19.5940951525287
4.61902e-06	20	20371744	3410	0.1206	0.02628	ebi-a-GCST90001471	rs3827963	G	A	0.3408	CD62L- plasmacytoid DC %DC	TRUE	reported	igd	0.00613784150887259	21.0469466852375
1.09901e-07	1	161035780	3387	0.3417	0.06421	ebi-a-GCST90001472	rs147678401	A	G	0.0437	CD62L- CD86+ myeloid DC AC	TRUE	reported	igd	0.00829188533880496	28.3027147372328
3.71535e-29	1	161561151	3387	-0.4509	0.03985	ebi-a-GCST90001472	rs74341264	A	G	0.1219	CD62L- CD86+ myeloid DC AC	TRUE	reported	igd	0.0364229461609691	127.952063889098
2.711e-06	1	2897093	3387	-0.1286	0.02736	ebi-a-GCST90001472	rs2788088	A	G	0.6884	CD62L- CD86+ myeloid DC AC	TRUE	reported	igd	0.0064805360993562	22.0797030087319
3.95913e-16	1	161937774	3387	0.425	0.05195	ebi-a-GCST90001472	rs71639910	A	G	0.0686	CD62L- CD86+ myeloid DC AC	TRUE	reported	igd	0.019377310453109	66.8883114606309
8.03304e-06	1	120116588	3387	0.1553	0.03474	ebi-a-GCST90001472	rs61808511	G	T	0.1676	CD62L- CD86+ myeloid DC AC	TRUE	reported	igd	0.00586561000625879	19.9722392375049
2.381e-06	1	163485197	3387	-0.6066	0.1283	ebi-a-GCST90001472	rs113995133	A	G	0.0103	CD62L- CD86+ myeloid DC AC	TRUE	reported	igd	0.00655661112914575	22.3406073469211
1e-200	1	161526397	3387	0.9207	0.02691	ebi-a-GCST90001472	rs71632979	G	A	0.2449	CD62L- CD86+ myeloid DC AC	TRUE	reported	igd	0.256845871323902	1169.90976822029
8.53709e-06	1	157964856	3387	0.1319	0.02958	ebi-a-GCST90001472	rs6656063	T	C	0.2499	CD62L- CD86+ myeloid DC AC	TRUE	reported	igd	0.00583627794502781	19.8717780639623
3.13098e-07	1	162042160	3387	-0.4223	0.08238	ebi-a-GCST90001472	rs77107932	C	A	0.0279	CD62L- CD86+ myeloid DC AC	TRUE	reported	igd	0.00769886807398628	26.2629
4.219e-09	1	160972255	3387	0.7645	0.1298	ebi-a-GCST90001472	rs143140559	T	C	0.0094	CD62L- CD86+ myeloid DC AC	TRUE	reported	igd	0.0101382949273809	34.6696191531793
5.33605e-06	2	4613050	3387	-0.2434	0.0534	ebi-a-GCST90001472	rs10779896	T	A	0.0633	CD62L- CD86+ myeloid DC AC	TRUE	reported	igd	0.00609659876662969	20.7635740047094
6.80503e-06	3	172101731	3387	-0.4935	0.1095	ebi-a-GCST90001472	rs146507670	T	C	0.0136	CD62L- CD86+ myeloid DC AC	TRUE	reported	igd	0.00596120713108873	20.2996968362747
1.06101e-06	3	364098	3387	-0.1544	0.03158	ebi-a-GCST90001472	rs162588	A	G	0.2046	CD62L- CD86+ myeloid DC AC	TRUE	reported	igd	0.0070081089679272	23.8898716803996
9.12095e-06	4	60446347	3387	-0.4201	0.09454	ebi-a-GCST90001472	rs144101090	A	T	0.0186	CD62L- CD86+ myeloid DC AC	TRUE	reported	igd	0.0057960809354732	19.7341144913586
1.69099e-06	6	73397623	3387	-0.691	0.1441	ebi-a-GCST90001472	rs112186537	T	C	0.0075	CD62L- CD86+ myeloid DC AC	TRUE	reported	igd	0.00674333020435963	22.9811421718958
8.27409e-06	7	11604044	3387	-1.385	0.3101	ebi-a-GCST90001472	rs117044176	A	G	0.0016	CD62L- CD86+ myeloid DC AC	TRUE	reported	igd	0.00585504893168118	19.9360672831892
4.80596e-06	8	107693714	3387	-2.339	0.5107	ebi-a-GCST90001472	rs117690664	A	C	7e-04	CD62L- CD86+ myeloid DC AC	TRUE	reported	igd	0.00615505818805839	20.9639060280292
9.18904e-06	8	1144980	3387	-0.4885	0.11	ebi-a-GCST90001472	rs62489014	T	C	0.0133	CD62L- CD86+ myeloid DC AC	TRUE	reported	igd	0.00578904749008931	19.7100280423203
8.74601e-07	10	127556162	3387	0.2686	0.05451	ebi-a-GCST90001472	rs139956891	G	A	0.0616	CD62L- CD86+ myeloid DC AC	TRUE	reported	igd	0.00711774141996602	24.2662757828327
7.35495e-06	12	48157703	3387	-0.3134	0.06979	ebi-a-GCST90001472	rs11830537	T	C	0.0371	CD62L- CD86+ myeloid DC AC	TRUE	reported	igd	0.00591859118157981	20.1537127361238
4.46396e-06	22	48479731	3387	0.1435	0.03123	ebi-a-GCST90001472	rs135299	A	G	0.2166	CD62L- CD86+ myeloid DC AC	TRUE	reported	igd	0.00619506384609424	21.1010132432885
2.488e-06	1	2897093	3410	-0.1283	0.02719	ebi-a-GCST90001473	rs2788088	A	G	0.6886	CD62L- CD86+ myeloid DC %DC	TRUE	reported	igd	0.00648715099591472	22.2525663520497
4.97496e-07	1	161035780	3410	0.3215	0.06383	ebi-a-GCST90001473	rs147678401	A	G	0.0437	CD62L- CD86+ myeloid DC %DC	TRUE	reported	igd	0.00738480118165855	25.3546414129593
3.15864e-16	1	161937774	3410	0.4245	0.05172	ebi-a-GCST90001473	rs71639910	A	G	0.0688	CD62L- CD86+ myeloid DC %DC	TRUE	reported	igd	0.0193726039461569	67.3261164374789
3.53997e-07	1	163485197	3410	-0.6516	0.1277	ebi-a-GCST90001473	rs113995133	A	G	0.0103	CD62L- CD86+ myeloid DC %DC	TRUE	reported	igd	0.00757744172727326	26.021094735586
4.48002e-06	1	115108914	3410	-0.1706	0.03712	ebi-a-GCST90001473	rs6537835	A	G	0.8488	CD62L- CD86+ myeloid DC %DC	TRUE	reported	igd	0.00615610352355355	21.1099558820581
4.99597e-06	1	147922051	3410	0.5118	0.1119	ebi-a-GCST90001473	rs79078281	G	A	0.017	CD62L- CD86+ myeloid DC %DC	TRUE	reported	igd	0.00609719280243673	20.9067052836827
2.65277e-29	1	161561151	3410	-0.4505	0.03971	ebi-a-GCST90001473	rs74341264	A	G	0.1218	CD62L- CD86+ myeloid DC %DC	TRUE	reported	igd	0.0363701975981764	128.62785387671
1e-200	1	161526397	3410	0.929	0.0268	ebi-a-GCST90001473	rs71632979	G	A	0.2447	CD62L- CD86+ myeloid DC %DC	TRUE	reported	igd	0.260561178035621	1200.90055913804
2.30802e-07	1	162042160	3410	-0.4247	0.08194	ebi-a-GCST90001473	rs77107932	C	A	0.028	CD62L- CD86+ myeloid DC %DC	TRUE	reported	igd	0.00781646235618227	26.8483629280212
3.879e-08	1	160972255	3410	0.71	0.1289	ebi-a-GCST90001473	rs143140559	T	C	0.0094	CD62L- CD86+ myeloid DC %DC	TRUE	reported	igd	0.00881880093344095	30.3218761710477
5.00299e-06	2	4613050	3410	-0.2429	0.05312	ebi-a-GCST90001473	rs10779896	T	A	0.0632	CD62L- CD86+ myeloid DC %DC	TRUE	reported	igd	0.00609438187057929	20.8970077601772
7.09594e-06	3	364098	3410	-0.1411	0.03136	ebi-a-GCST90001473	rs162588	A	G	0.2048	CD62L- CD86+ myeloid DC %DC	TRUE	reported	igd	0.00590169651860546	20.2323871441793
7.49394e-07	8	107693714	3410	-2.506	0.5056	ebi-a-GCST90001473	rs117690664	A	C	7e-04	CD62L- CD86+ myeloid DC %DC	TRUE	reported	igd	0.00715279930116403	24.5523581082859
7.55892e-06	8	40841454	3410	0.5823	0.1299	ebi-a-GCST90001473	rs144030104	T	C	0.0101	CD62L- CD86+ myeloid DC %DC	TRUE	reported	igd	0.00585826757666285	20.0826252938804
6.85394e-06	8	60780923	3410	0.1382	0.03068	ebi-a-GCST90001473	rs72659736	T	G	0.2557	CD62L- CD86+ myeloid DC %DC	TRUE	reported	igd	0.00591526765267683	20.2791889909835
6.663e-06	10	127556162	3410	0.244	0.0541	ebi-a-GCST90001473	rs139956891	G	A	0.0616	CD62L- CD86+ myeloid DC %DC	TRUE	reported	igd	0.00592990522540129	20.3296700246776
3.19198e-06	12	77743499	3410	0.1553	0.03329	ebi-a-GCST90001473	rs4761369	T	C	0.1861	CD62L- CD86+ myeloid DC %DC	TRUE	reported	igd	0.00634158846807723	21.7500634507665
9.03296e-06	12	106818887	3410	0.4006	0.0901	ebi-a-GCST90001473	rs113704374	G	C	0.0218	CD62L- CD86+ myeloid DC %DC	TRUE	reported	igd	0.00576378150017956	19.7568414699786
4.37603e-06	20	3013136	3410	0.1195	0.02597	ebi-a-GCST90001473	rs500809	A	G	0.5667	CD62L- CD86+ myeloid DC %DC	TRUE	reported	igd	0.00617091034621559	21.1610453737363
5.18096e-06	22	48474288	3410	-0.1396	0.03059	ebi-a-GCST90001473	rs5767014	C	T	0.7776	CD62L- CD86+ myeloid DC %DC	TRUE	reported	igd	0.00607034191223186	20.8140737813252
3.85798e-06	1	181160955	3410	-0.2262	0.04889	ebi-a-GCST90001474	rs10910893	T	G	0.0707	Plasmacytoid DC %DC	TRUE	reported	igd	0.00623839630210633	21.3939183386297
5.11105e-08	1	160353789	3410	-0.3966	0.07264	ebi-a-GCST90001474	rs143032729	G	A	0.0326	Plasmacytoid DC %DC	TRUE	reported	igd	0.00866601358082174	29.7919517418344
1.12001e-10	1	161561151	3410	0.2502	0.03866	ebi-a-GCST90001474	rs74341264	A	G	0.1218	Plasmacytoid DC %DC	TRUE	reported	igd	0.0121337400065215	41.8597006668677
1.96517e-92	1	161520931	3410	-0.5887	0.02799	ebi-a-GCST90001474	rs56199187	T	C	0.2441	Plasmacytoid DC %DC	TRUE	reported	igd	0.1148298168278	442.107092160165
2.52e-07	2	111876941	3410	0.1305	0.02526	ebi-a-GCST90001474	rs7593638	C	A	0.4749	Plasmacytoid DC %DC	TRUE	reported	igd	0.00776629578583819	26.6746996455826
8.76193e-06	2	136580287	3410	0.1236	0.02777	ebi-a-GCST90001474	rs2164210	C	T	0.3238	Plasmacytoid DC %DC	TRUE	reported	igd	0.00577583948930505	19.7984134377107
3.77703e-06	3	20754619	3410	0.2108	0.04552	ebi-a-GCST90001474	rs62234997	G	A	0.085	Plasmacytoid DC %DC	TRUE	reported	igd	0.00624970614033803	21.4329481539553
2.21202e-06	3	151963160	3410	-0.2775	0.05854	ebi-a-GCST90001474	rs62272723	T	G	0.0501	Plasmacytoid DC %DC	TRUE	reported	igd	0.00654656786294951	22.4577242930639
4.48198e-06	3	384169	3410	0.1657	0.03607	ebi-a-GCST90001474	rs11715127	C	G	0.1276	Plasmacytoid DC %DC	TRUE	reported	igd	0.00615062039739938	21.0910372784241
9.99701e-06	5	179156449	3410	0.184	0.04158	ebi-a-GCST90001474	rs7566	C	T	0.9029	Plasmacytoid DC %DC	TRUE	reported	igd	0.00570985960551464	19.570948906195
2.90503e-06	6	22056131	3410	-0.1221	0.02607	ebi-a-GCST90001474	rs196051	G	A	0.3971	Plasmacytoid DC %DC	TRUE	reported	igd	0.00639160808470725	21.9227217985688
2.25201e-10	7	50307710	3410	-0.1835	0.02885	ebi-a-GCST90001474	rs876036	C	T	0.2645	Plasmacytoid DC %DC	TRUE	reported	igd	0.0117247620360094	40.4320451264569
1.14101e-06	7	14195723	3410	0.6212	0.1274	ebi-a-GCST90001474	rs78726632	C	G	0.0097	Plasmacytoid DC %DC	TRUE	reported	igd	0.00692392220160417	23.7612478949044
4.65897e-06	9	110238601	3410	-0.2853	0.06219	ebi-a-GCST90001474	rs4398989	A	G	0.0422	Plasmacytoid DC %DC	TRUE	reported	igd	0.00613388928446123	21.0333106804434
9.85099e-06	9	99462625	3410	-0.2618	0.05913	ebi-a-GCST90001474	rs10759202	A	G	0.0477	Plasmacytoid DC %DC	TRUE	reported	igd	0.00571583482825455	19.5915471421862
6.93107e-07	10	122700529	3410	-0.1258	0.0253	ebi-a-GCST90001474	rs4752481	T	G	0.4535	Plasmacytoid DC %DC	TRUE	reported	igd	0.00719827417246233	24.709584745437
3.264e-06	10	133341271	3410	-1.939	0.4161	ebi-a-GCST90001474	rs79053113	T	C	9e-04	Plasmacytoid DC %DC	TRUE	reported	igd	0.00632774502901572	21.7022815631652
5.31496e-06	11	107542351	3410	-0.868	0.1904	ebi-a-GCST90001474	rs607867	C	G	0.0048	Plasmacytoid DC %DC	TRUE	reported	igd	0.00605776370813304	20.7706826045926
7.04596e-06	11	108509865	3410	0.679	0.1509	ebi-a-GCST90001474	rs75812106	T	C	0.007	Plasmacytoid DC %DC	TRUE	reported	igd	0.00590249562092016	20.2351429185614
8.31802e-06	12	61698548	3410	0.1222	0.02739	ebi-a-GCST90001474	rs28595889	T	A	0.677	Plasmacytoid DC %DC	TRUE	reported	igd	0.00580331678835834	19.8931498653119
4.91802e-06	12	108726677	3410	0.1338	0.02924	ebi-a-GCST90001474	rs10735429	G	A	0.7411	Plasmacytoid DC %DC	TRUE	reported	igd	0.00610301565780559	20.9267939127184
5.99501e-06	13	44765322	3410	-0.2075	0.04577	ebi-a-GCST90001474	rs73180904	T	C	0.0842	Plasmacytoid DC %DC	TRUE	reported	igd	0.00599115077076274	20.5409054885091
6.77798e-06	15	50067248	3410	0.3577	0.07936	ebi-a-GCST90001474	rs690924	T	C	0.0264	Plasmacytoid DC %DC	TRUE	reported	igd	0.00592243706772874	20.3039141807838
7.24303e-06	17	77544550	3410	0.2104	0.04683	ebi-a-GCST90001474	rs12951038	T	C	0.0745	Plasmacytoid DC %DC	TRUE	reported	igd	0.00588471625509506	20.1738302642475
1.23501e-06	20	56242563	3410	-0.1217	0.02505	ebi-a-GCST90001474	rs203393	A	G	0.5792	Plasmacytoid DC %DC	TRUE	reported	igd	0.00687409653384811	23.5890745630449
9.5971e-06	1	70942862	3595	0.1622	0.0366	ebi-a-GCST90001475	rs76950373	C	T	0.1367	HLA DR++ monocyte %monocyte	TRUE	reported	igd	0.00543343516726829	19.6289853754316
2.85102e-06	1	19059471	3595	-0.1231	0.02626	ebi-a-GCST90001475	rs9439731	C	T	0.3644	HLA DR++ monocyte %monocyte	TRUE	reported	igd	0.00607548802034157	21.9626623490839
8.531e-06	1	166381821	3595	0.1374	0.03081	ebi-a-GCST90001475	rs7538058	G	T	0.7944	HLA DR++ monocyte %monocyte	TRUE	reported	igd	0.00550167875833748	19.8768880313706
3.84601e-06	2	217877436	3595	-1.812	0.3917	ebi-a-GCST90001475	rs116670542	A	G	8e-04	HLA DR++ monocyte %monocyte	TRUE	reported	igd	0.00591742564882675	21.3878714955964
8.30902e-08	2	106940570	3595	-0.5052	0.09405	ebi-a-GCST90001475	rs187260865	T	C	0.0185	HLA DR++ monocyte %monocyte	TRUE	reported	igd	0.00796229689616679	28.8381506654621
7.74694e-06	2	39734023	3595	-0.2782	0.06213	ebi-a-GCST90001475	rs17023874	T	C	0.0421	HLA DR++ monocyte %monocyte	TRUE	reported	igd	0.00554622202767228	20.0387149074524
9.56908e-06	3	3233271	3595	-0.1735	0.03914	ebi-a-GCST90001475	rs7624992	T	C	0.1139	HLA DR++ monocyte %monocyte	TRUE	reported	igd	0.00543614575206918	19.6388312361847
9.82992e-06	3	180110875	3595	0.2039	0.04605	ebi-a-GCST90001475	rs2878953	T	C	0.0771	HLA DR++ monocyte %monocyte	TRUE	reported	igd	0.00542393270114317	19.5944692778853
3.90598e-10	6	31394424	3595	-0.2295	0.03657	ebi-a-GCST90001475	rs62395272	T	C	0.2819	HLA DR++ monocyte %monocyte	TRUE	reported	igd	0.0108363916879727	39.3616940693233
5.37155e-23	6	32581059	3595	-0.3029	0.03046	ebi-a-GCST90001475	rs9271281	T	C	0.5808	HLA DR++ monocyte %monocyte	TRUE	reported	igd	0.0267704181602329	98.8318832930347
1.68384e-14	6	32594188	3595	-0.2475	0.03213	ebi-a-GCST90001475	rs9271768	G	A	0.4356	HLA DR++ monocyte %monocyte	TRUE	reported	igd	0.0162375426780325	59.3044493698104
5.86138e-11	6	32736005	3595	-0.1923	0.02928	ebi-a-GCST90001475	rs9296042	T	C	0.5013	HLA DR++ monocyte %monocyte	TRUE	reported	igd	0.0118559885705409	43.1097
1.35101e-10	6	32223191	3595	0.3326	0.05164	ebi-a-GCST90001475	rs9469094	C	G	0.0861	HLA DR++ monocyte %monocyte	TRUE	reported	igd	0.0114074990069639	41.4600999813877
6.63804e-07	6	15221128	3595	0.2678	0.05377	ebi-a-GCST90001475	rs116322630	T	C	0.0633	HLA DR++ monocyte %monocyte	TRUE	reported	igd	0.00685260792528369	24.7913053712092
9.67208e-06	6	109646216	3595	0.1173	0.02647	ebi-a-GCST90001475	rs2090888	T	A	0.6394	HLA DR++ monocyte %monocyte	TRUE	reported	igd	0.00543279579367123	19.6266629385169
4.20397e-06	8	3175873	3595	-0.1283	0.02784	ebi-a-GCST90001475	rs2113347	C	G	0.2826	HLA DR++ monocyte %monocyte	TRUE	reported	igd	0.00587297075329288	21.2262450328616
8.39093e-06	10	10550265	3595	-0.5588	0.1253	ebi-a-GCST90001475	rs61835728	T	C	0.0103	HLA DR++ monocyte %monocyte	TRUE	reported	igd	0.00550193809067262	19.8778301506525
9.25699e-06	12	51947803	3595	0.5024	0.1131	ebi-a-GCST90001475	rs150066324	T	A	0.0129	HLA DR++ monocyte %monocyte	TRUE	reported	igd	0.00545880941289757	19.7211562539332
5.34995e-07	12	112684221	3595	-0.1366	0.02719	ebi-a-GCST90001475	rs7953257	T	A	0.531	HLA DR++ monocyte %monocyte	TRUE	reported	igd	0.00697181196460412	25.2255884481798
2.943e-06	14	81293101	3595	0.5761	0.123	ebi-a-GCST90001475	rs12436392	C	T	0.9897	HLA DR++ monocyte %monocyte	TRUE	reported	igd	0.00606519171440903	21.9252144589447
2.68201e-06	18	35262843	3595	-0.1742	0.03706	ebi-a-GCST90001475	rs62083470	C	T	0.1305	HLA DR++ monocyte %monocyte	TRUE	reported	igd	0.00610837383521147	22.0822739744825
5.65405e-06	19	41033109	3595	0.1843	0.04055	ebi-a-GCST90001475	rs10410907	T	C	0.1067	HLA DR++ monocyte %monocyte	TRUE	reported	igd	0.00571323014847652	20.645588924553
2.67202e-06	20	61265397	3595	-0.3757	0.07989	ebi-a-GCST90001475	rs6010756	C	A	0.0243	HLA DR++ monocyte %monocyte	TRUE	reported	igd	0.00611413700800854	22.1032364859703
1.62401e-07	1	19059473	3595	-0.1324	0.02523	ebi-a-GCST90001476	rs9439732	T	A	0.4732	HLA DR++ monocyte %leukocyte	TRUE	reported	igd	0.00760201024109702	27.5232548615877
3.51504e-06	1	248035843	3595	-0.7033	0.1514	ebi-a-GCST90001476	rs35478452	C	G	0.0065	HLA DR++ monocyte %leukocyte	TRUE	reported	igd	0.00596666341005221	21.5669040898184
8.93203e-07	2	106954936	3595	-0.4683	0.09513	ebi-a-GCST90001476	rs115589615	T	C	0.0175	HLA DR++ monocyte %leukocyte	TRUE	reported	igd	0.00669571157709051	24.2198608995066
3.71878e-11	6	32594188	3595	-0.2168	0.03267	ebi-a-GCST90001476	rs9271768	G	A	0.4356	HLA DR++ monocyte %leukocyte	TRUE	reported	igd	0.0121013489555855	44.0127605715941
1.06999e-06	6	31394424	3595	-0.1829	0.03742	ebi-a-GCST90001476	rs62395272	T	C	0.2819	HLA DR++ monocyte %leukocyte	TRUE	reported	igd	0.0066015275152265	23.8769124567708
7.43875e-18	6	32561424	3595	-0.2715	0.03137	ebi-a-GCST90001476	rs9270591	T	C	0.5793	HLA DR++ monocyte %leukocyte	TRUE	reported	igd	0.0204106018938339	74.8632975676581
6.34498e-08	6	32736005	3595	-0.1611	0.02972	ebi-a-GCST90001476	rs9296042	T	C	0.5013	HLA DR++ monocyte %leukocyte	TRUE	reported	igd	0.00810698571122734	29.3664732393806
6.63804e-06	21	34394714	3595	1.447	0.3206	ebi-a-GCST90001476	rs76115039	A	T	0.0017	HLA DR++ monocyte %leukocyte	TRUE	reported	igd	0.00563452317108873	20.3595581559044
9.19602e-06	22	48806386	3595	0.1791	0.04031	ebi-a-GCST90001476	rs9615878	A	G	0.1097	HLA DR++ monocyte %leukocyte	TRUE	reported	igd	0.00546120412787255	19.7298551980963
8.27199e-06	1	160126020	3579	0.2562	0.05738	ebi-a-GCST90001477	rs12410580	A	G	0.0482	HLA DR++ monocyte AC	TRUE	reported	igd	0.00553940404901008	19.9248199114021
7.80998e-06	1	165314847	3579	0.1115	0.0249	ebi-a-GCST90001477	rs10753675	T	C	0.5617	HLA DR++ monocyte AC	TRUE	reported	igd	0.00557138224916947	20.0404875217224
5.98494e-07	2	106954936	3579	-0.4684	0.09367	ebi-a-GCST90001477	rs115589615	T	C	0.0176	HLA DR++ monocyte AC	TRUE	reported	igd	0.00693820786234911	24.9913648074204
4.02504e-07	3	154844527	3579	-0.9382	0.1848	ebi-a-GCST90001477	rs138955284	T	G	0.0047	HLA DR++ monocyte AC	TRUE	reported	igd	0.00715004615090635	25.7598995524346
1.74699e-06	3	197226213	3579	0.3833	0.08005	ebi-a-GCST90001477	rs114141703	A	C	0.025	HLA DR++ monocyte AC	TRUE	reported	igd	0.00636531660602691	22.9145961592109
4.20504e-06	4	109128418	3579	0.1903	0.04129	ebi-a-GCST90001477	rs74827437	G	A	0.1018	HLA DR++ monocyte AC	TRUE	reported	igd	0.00590005637851871	21.2297584376459
6.47799e-06	5	65872759	3579	0.8519	0.1886	ebi-a-GCST90001477	rs12659610	A	G	0.0043	HLA DR++ monocyte AC	TRUE	reported	igd	0.00566843781158916	20.3915905147668
4.98001e-06	6	147436169	3579	-0.2957	0.06466	ebi-a-GCST90001477	rs73576356	T	A	0.0379	HLA DR++ monocyte AC	TRUE	reported	igd	0.00580950535937235	20.9020311323601
2.66397e-08	6	32605578	3579	-0.1649	0.02958	ebi-a-GCST90001477	rs9272459	A	G	0.5423	HLA DR++ monocyte AC	TRUE	reported	igd	0.00860851927393393	31.0600545208539
5.79402e-07	6	31394424	3579	-0.1767	0.0353	ebi-a-GCST90001477	rs62395272	T	C	0.2812	HLA DR++ monocyte AC	TRUE	reported	igd	0.00695235715865071	25.0426872625553
1.67494e-14	6	32662533	3579	0.2356	0.03057	ebi-a-GCST90001477	rs9275271	C	T	0.6292	HLA DR++ monocyte AC	TRUE	reported	igd	0.016324868381317	59.3631498072752
7.59399e-06	6	127699589	3579	-1.116	0.2489	ebi-a-GCST90001477	rs112700313	T	C	0.0022	HLA DR++ monocyte AC	TRUE	reported	igd	0.00558578507672878	20.0925860869764
2.831e-07	7	106771703	3579	0.1685	0.03275	ebi-a-GCST90001477	rs28610544	T	C	0.1692	HLA DR++ monocyte AC	TRUE	reported	igd	0.00734201292492044	26.4566251159918
5.30799e-06	7	45664941	3579	1.226	0.269	ebi-a-GCST90001477	rs117433119	C	A	0.0022	HLA DR++ monocyte AC	TRUE	reported	igd	0.0057703399139971	20.7602998592722
5.61798e-06	8	127636944	3579	-0.1396	0.03069	ebi-a-GCST90001477	rs16901587	A	G	0.202	HLA DR++ monocyte AC	TRUE	reported	igd	0.00574793519306973	20.6792270424935
8.22792e-06	9	25608163	3579	0.1193	0.02672	ebi-a-GCST90001477	rs35842632	T	G	0.2923	HLA DR++ monocyte AC	TRUE	reported	igd	0.00553903389220158	19.9234810692985
6.99906e-06	9	66536402	3579	0.3959	0.08798	ebi-a-GCST90001477	rs4244738	G	A	0.9719	HLA DR++ monocyte AC	TRUE	reported	igd	0.00562588950701992	20.2376616147352
6.40398e-08	12	111865049	3579	-0.1431	0.02641	ebi-a-GCST90001477	rs7310615	G	C	0.5222	HLA DR++ monocyte AC	TRUE	reported	igd	0.00813640795581092	29.3426752341556
3.71604e-06	12	50914563	3579	-0.3396	0.07329	ebi-a-GCST90001477	rs11169475	A	G	0.0296	HLA DR++ monocyte AC	TRUE	reported	igd	0.00596329975468074	21.4586878102476
1.33999e-06	13	114508277	3579	-1.644	0.3396	ebi-a-GCST90001477	rs111801150	G	A	0.0013	HLA DR++ monocyte AC	TRUE	reported	igd	0.00650537128462983	23.4220824275715
2.28402e-06	16	73388512	3579	0.2123	0.04485	ebi-a-GCST90001477	rs55952218	A	G	0.0807	HLA DR++ monocyte AC	TRUE	reported	igd	0.00622161227565332	22.3940341075166
2.10902e-06	16	69003214	3579	-1.803	0.3795	ebi-a-GCST90001477	rs183181627	C	A	0.001	HLA DR++ monocyte AC	TRUE	reported	igd	0.00626723248294827	22.5592748113957
4.489e-06	17	34011303	3579	-1.754	0.3818	ebi-a-GCST90001477	rs34795364	C	G	0.0011	HLA DR++ monocyte AC	TRUE	reported	igd	0.00586235549799403	21.0933020515776
2.03301e-06	17	76469857	3579	-0.2801	0.05887	ebi-a-GCST90001477	rs139181645	G	C	0.0451	HLA DR++ monocyte AC	TRUE	reported	igd	0.00628547474358668	22.6253542505159
2.14902e-06	19	46392004	3579	0.1874	0.03947	ebi-a-GCST90001477	rs61289229	T	C	0.1133	HLA DR++ monocyte AC	TRUE	reported	igd	0.00625916439755598	22.5300503390148
3.58798e-06	22	22750190	3579	-0.3484	0.07506	ebi-a-GCST90001477	rs5995959	T	C	0.0323	HLA DR++ monocyte AC	TRUE	reported	igd	0.00598371600559221	21.5326
3.73603e-06	1	26999658	3437	1.241	0.2679	ebi-a-GCST90001478	rs181741769	C	T	0.002	CD4 Treg %CD4	TRUE	reported	igd	0.00620462551835193	21.445952761307
1.322e-06	2	161139489	3437	-0.3267	0.06743	ebi-a-GCST90001478	rs13410035	T	C	0.0346	CD4 Treg %CD4	TRUE	reported	igd	0.00678353899931197	23.4606023737866
5.34097e-06	2	30532493	3437	0.5648	0.1239	ebi-a-GCST90001478	rs17009374	T	C	0.0103	CD4 Treg %CD4	TRUE	reported	igd	0.00600965302272579	20.7679664051456
8.30195e-06	3	4602747	3437	-0.1117	0.02502	ebi-a-GCST90001478	rs4685760	C	G	0.4693	CD4 Treg %CD4	TRUE	reported	igd	0.00576555353564695	19.9195234739408
8.30692e-06	5	90356197	3437	-0.1134	0.0254	ebi-a-GCST90001478	rs12186662	G	A	0.6123	CD4 Treg %CD4	TRUE	reported	igd	0.00576590913599119	19.9207591694206
4.57804e-06	6	163753664	3437	-0.307	0.06687	ebi-a-GCST90001478	rs77142596	T	C	0.0371	CD4 Treg %CD4	TRUE	reported	igd	0.00609508003629233	21.0649927413868
4.65704e-06	6	32449726	3437	-0.1531	0.03337	ebi-a-GCST90001478	rs2187822	C	A	0.3251	CD4 Treg %CD4	TRUE	reported	igd	0.0060870488300194	21.0370663814207
2.83302e-06	7	148149143	3437	0.3869	0.0825	ebi-a-GCST90001478	rs191172032	A	G	0.0253	CD4 Treg %CD4	TRUE	reported	igd	0.00635828289599359	21.9804597288782
5.62199e-07	7	37406370	3437	0.1876	0.03743	ebi-a-GCST90001478	rs77615103	A	C	0.1484	CD4 Treg %CD4	TRUE	reported	igd	0.00725577573306173	25.1057513444322
7.26708e-06	8	10768753	3437	0.1934	0.04306	ebi-a-GCST90001478	rs138899232	T	G	0.112	CD4 Treg %CD4	TRUE	reported	igd	0.00583503961155812	20.1610013069368
1.10892e-12	10	6134869	3437	0.2422	0.0339	ebi-a-GCST90001478	rs1571025	G	A	0.1766	CD4 Treg %CD4	TRUE	reported	igd	0.0146341285378132	51.0147884996212
3.33703e-08	10	6078079	3437	0.2173	0.03926	ebi-a-GCST90001478	rs6602392	A	C	0.1155	CD4 Treg %CD4	TRUE	reported	igd	0.00883457121052924	30.6172423156758
7.56206e-06	11	128174781	3437	-0.1478	0.03295	ebi-a-GCST90001478	rs73018933	A	G	0.1785	CD4 Treg %CD4	TRUE	reported	igd	0.00582000713614832	20.1087576255492
1.51901e-07	12	23501010	3437	-0.2858	0.05432	ebi-a-GCST90001478	rs77071786	C	G	0.0598	CD4 Treg %CD4	TRUE	reported	igd	0.00798990263359421	27.6663671259578
4.78597e-06	14	56535269	3437	1.04	0.227	ebi-a-GCST90001478	rs149595513	T	C	0.0031	CD4 Treg %CD4	TRUE	reported	igd	0.00607003528819729	20.9779078559156
5.48302e-06	14	25035095	3437	-0.2227	0.04891	ebi-a-GCST90001478	rs146090095	T	A	0.0708	CD4 Treg %CD4	TRUE	reported	igd	0.00599589136794209	20.7201224522352
9.77192e-06	16	84427121	3437	-0.1713	0.03867	ebi-a-GCST90001478	rs79028902	T	C	0.1251	CD4 Treg %CD4	TRUE	reported	igd	0.00567694074123124	19.6116254818289
3.38197e-06	17	30183388	3437	0.2845	0.06114	ebi-a-GCST90001478	rs72821912	T	C	0.045	CD4 Treg %CD4	TRUE	reported	igd	0.00626046667320862	21.6401806522472
1.08101e-06	19	47667326	3437	-0.1357	0.02779	ebi-a-GCST90001478	rs2909902	A	T	0.2784	CD4 Treg %CD4	TRUE	reported	igd	0.00688970384553381	23.8303165328654
4.56604e-06	20	39570656	3437	0.1213	0.02643	ebi-a-GCST90001478	rs6016476	G	A	0.3688	CD4 Treg %CD4	TRUE	reported	igd	0.00609108039106885	21.0510849943412
2.14798e-06	3	144158111	3437	-1.849	0.3895	ebi-a-GCST90001479	rs79327855	T	C	9e-04	CD4 Treg %T cell	TRUE	reported	igd	0.00651390110707425	22.5219560975574
7.21805e-07	5	153002618	3437	0.3211	0.06468	ebi-a-GCST90001479	rs76239041	A	G	0.0412	CD4 Treg %T cell	TRUE	reported	igd	0.00711963905967573	24.6313263229667
6.10506e-06	6	12155899	3437	0.1335	0.02947	ebi-a-GCST90001479	rs219948	A	G	0.262	CD4 Treg %T cell	TRUE	reported	igd	0.00593522805512969	20.5092353584593
1.42099e-06	6	29902327	3437	-0.1628	0.0337	ebi-a-GCST90001479	rs2975007	T	G	0.4342	CD4 Treg %T cell	TRUE	reported	igd	0.00674420209947027	23.3236335097642
4.56499e-06	6	164597687	3437	0.1181	0.02572	ebi-a-GCST90001479	rs971864	T	C	0.4588	CD4 Treg %T cell	TRUE	reported	igd	0.00609708568820684	21.0719669269633
8.49298e-06	7	81108132	3437	-1.047	0.2348	ebi-a-GCST90001479	rs115707165	T	C	0.0033	CD4 Treg %T cell	TRUE	reported	igd	0.00575191433749366	19.8721285303007
9.87302e-06	8	34560021	3437	0.46	0.1039	ebi-a-GCST90001479	rs28445004	C	T	0.0148	CD4 Treg %T cell	TRUE	reported	igd	0.00567068183555084	19.5898800822602
1.992e-06	10	6078079	3437	0.1917	0.04025	ebi-a-GCST90001479	rs6602392	A	C	0.1155	CD4 Treg %T cell	TRUE	reported	igd	0.00655656046037126	22.6704251948275
[truncated: 16,623 more rows]

## Sheet: Table S2
Table S2. Bladder cancer related immune cells screened by MR
id.exposure	id.outcome	outcome	exposure	method	nsnp	b	se	pval	lo_ci	up_ci	or	or_lci95	or_uci95
ebi-a-GCST90001575	ZL19rh	bladder cancer	Naive CD4+ %T cell	Inverse variance weighted	34	0.0872202724607056	0.0297997234089228	0.00342378814364694	0.028812814579217	0.145627730342194	1.09113700068137	1.02923191923281	1.15676547919675
ebi-a-GCST90001575	ZL19rh	bladder cancer	Naive CD4+ %T cell	Weighted median	34	0.041591677956305	0.0442417157385452	0.347165793626411	-0.0451221	0.128305440803854	1.04246872887329	0.955880776108649	1.13690020538206
ebi-a-GCST90001575	ZL19rh	bladder cancer	Naive CD4+ %T cell	MR Egger	34	0.0468200109552726	0.0417948109619896	0.270951160763051	-0.0350978	0.128737840440772	1.04793337557697	0.965510966774499	1.1373919069162
ebi-a-GCST90001627	ZL19rh	bladder cancer	HLA DR+ CD8br AC	Inverse variance weighted	34	-0.0596035	0.0219772996940892	0.00668689733390888	-0.102679	-0.016528	0.942138031702235	0.902416609878032	0.983607860342608
ebi-a-GCST90001627	ZL19rh	bladder cancer	HLA DR+ CD8br AC	Weighted median	34	-0.0770206	0.0323362818511135	0.0172253662237153	-0.1404	-0.0136414	0.92587082621715	0.869010854482878	0.986451184605909
ebi-a-GCST90001627	ZL19rh	bladder cancer	HLA DR+ CD8br AC	MR Egger	34	-0.0816013	0.030690151878626	0.0121410846253108	-0.141754	-0.0214486	0.92163929949567	0.867834678560601	0.97877973692377
ebi-a-GCST90001742	ZL19rh	bladder cancer	CD19 on transitional	Inverse variance weighted	26	-0.09449	0.0331384072196905	0.00435308504300841	-0.159441	-0.0295387	0.909836865002974	0.852620063389949	0.970893316335017
ebi-a-GCST90001742	ZL19rh	bladder cancer	CD19 on transitional	Weighted median	26	-0.0891258	0.0461594347199741	0.0535045420612463	-0.179598	0.00134664347011122	0.914730448801445	0.835605772902537	1.00134755060158
ebi-a-GCST90001742	ZL19rh	bladder cancer	CD19 on transitional	MR Egger	26	-0.138105	0.0444123292352494	0.00477599826886306	-0.225153	-0.0510571	0.871006991907952	0.798393703819108	0.950224402226032
ebi-a-GCST90001753	ZL19rh	bladder cancer	CD20 on IgD- CD24-	Inverse variance weighted	28	-0.0877287	0.0318768260303191	0.00592117997322548	-0.150207	-0.0252501	0.916009376802043	0.860529607418045	0.975066018828617
ebi-a-GCST90001753	ZL19rh	bladder cancer	CD20 on IgD- CD24-	Weighted median	28	-0.0435908	0.0492209243014	0.375825151579245	-0.140064	0.0528822342415288	0.957345644808115	0.869302781657665	1.05430547672398
ebi-a-GCST90001753	ZL19rh	bladder cancer	CD20 on IgD- CD24-	MR Egger	28	-0.0886537	0.044844315797256	0.0587460325688278	-0.176549	-0.000758798	0.915162478677764	0.838158113999229	0.99924148963187
ebi-a-GCST90001826	ZL19rh	bladder cancer	IgD on unsw mem	Inverse variance weighted	22	-0.0730096	0.0282978981622619	0.0098790348821173	-0.128473	-0.0175457	0.92959194024282	0.879436916914568	0.982607346523703
ebi-a-GCST90001826	ZL19rh	bladder cancer	IgD on unsw mem	Weighted median	22	-0.055239	0.0422396288556128	0.19095687266179	-0.138029	0.0275506428547886	0.946258936927074	0.871073689604158	1.02793367128475
ebi-a-GCST90001826	ZL19rh	bladder cancer	IgD on unsw mem	MR Egger	22	-0.0961161	0.0413143663255871	0.0306176997644026	-0.177092	-0.01514	0.908358504601711	0.837702454779142	0.984974042006116
ebi-a-GCST90001888	ZL19rh	bladder cancer	CD28 on CD39+ secreting Treg	Inverse variance weighted	21	-0.0858182	0.0325113443271924	0.00829943484946559	-0.14954	-0.022096	0.917761049656789	0.861103604282011	0.978146346245328
ebi-a-GCST90001888	ZL19rh	bladder cancer	CD28 on CD39+ secreting Treg	Weighted median	21	-0.0422495	0.0421531140149819	0.316204826045557	-0.12487	0.0403705701513333	0.958630540465009	0.882611955215082	1.04119653907055
ebi-a-GCST90001888	ZL19rh	bladder cancer	CD28 on CD39+ secreting Treg	MR Egger	21	-0.06949	0.0465101329400907	0.151576605886122	-0.16065	0.0216698962481374	0.932869495322502	0.851590224612768	1.02190639365192
ebi-a-GCST90001988	ZL19rh	bladder cancer	HLA DR on CD14+ CD16- monocyte	Inverse variance weighted	22	0.0784130265845264	0.0299535914084726	0.00884941993916308	0.0197039874239202	0.137122065745133	1.08156928329682	1.01989939229234	1.14696814549713
ebi-a-GCST90001988	ZL19rh	bladder cancer	HLA DR on CD14+ CD16- monocyte	Weighted median	22	0.0980425916222914	0.0376951725322487	0.00929708004058344	0.0241600534590839	0.171925129785499	1.10300976308328	1.02445427221948	1.18758891484849
ebi-a-GCST90001988	ZL19rh	bladder cancer	HLA DR on CD14+ CD16- monocyte	MR Egger	22	0.0254143614473129	0.0571596140046108	0.661367899452882	-0.0866185	0.13744720489635	1.02574005961483	0.917026891166146	1.14734113037914
ebi-a-GCST90001991	ZL19rh	bladder cancer	HLA DR on CD14+ monocyte	Inverse variance weighted	21	0.0808556830547991	0.0307116157161969	0.00846992889804896	0.0206609162510531	0.141050449858545	1.08421441476326	1.02087583053804	1.15148273866068
ebi-a-GCST90001991	ZL19rh	bladder cancer	HLA DR on CD14+ monocyte	Weighted median	21	0.101034561939163	0.0415117685305209	0.0149380471355509	0.0196714956193417	0.182397628258984	1.10631487749016	1.01986625445896	1.20009128923024
ebi-a-GCST90001991	ZL19rh	bladder cancer	HLA DR on CD14+ monocyte	MR Egger	21	0.0256260427342998	0.0592123439834528	0.670045819591378	-0.0904302	0.141682236941867	1.02595721257356	0.913538140965772	1.15221046044004

## Sheet: Table S3
Table S3. Results of MR Egger intercept horizontal pleitropy test
id.exposure	id.outcome	outcome	exposure	egger_intercept	se	pval
ebi-a-GCST90001575	K0lpQo	bladder cancer	Naive CD4+ %T cell	0.0151599604390789	0.0109965268080924	0.177576093821656
ebi-a-GCST90001627	K0lpQo	bladder cancer	HLA DR+ CD8br AC	0.010331431961467	0.0100607732351098	0.312166646093951
ebi-a-GCST90001742	K0lpQo	bladder cancer	CD19 on transitional	0.019816301672421	0.0137759580260959	0.163214632418354
ebi-a-GCST90001753	K0lpQo	bladder cancer	CD20 on IgD- CD24-	0.000342420990700189	0.01167652927277	0.976828873405319
ebi-a-GCST90001826	K0lpQo	bladder cancer	IgD on unsw mem	0.0105773974311619	0.0137794693514097	0.451681016269691
ebi-a-GCST90001888	K0lpQo	bladder cancer	CD28 on CD39+ secreting Treg	-0.00764008	0.0152700960739572	0.622588726606861
ebi-a-GCST90001988	K0lpQo	bladder cancer	HLA DR on CD14+ CD16- monocyte	0.0218773580732966	0.0200957615172085	0.289250860590109
ebi-a-GCST90001991	K0lpQo	bladder cancer	HLA DR on CD14+ monocyte	0.0221411221798497	0.0202951891588122	0.288935303656372

## Sheet: Table S4
Table S4. Results of heterogeneity test
id.exposure	id.outcome	outcome	exposure	method	Q	Q_df	Q_pval
ebi-a-GCST90001575	K0lpQo	bladder cancer	Naive CD4+ %T cell	MR Egger	26.0388499115581	32	0.761885714834513
ebi-a-GCST90001575	K0lpQo	bladder cancer	Naive CD4+ %T cell	Inverse variance weighted	27.9394251261175	33	0.717244780958636
ebi-a-GCST90001627	K0lpQo	bladder cancer	HLA DR+ CD8br AC	MR Egger	23.4494681804129	32	0.863647119355568
ebi-a-GCST90001627	K0lpQo	bladder cancer	HLA DR+ CD8br AC	Inverse variance weighted	24.5039966747253	33	0.857225629876844
ebi-a-GCST90001742	K0lpQo	bladder cancer	CD19 on transitional	MR Egger	27.050842616128	24	0.302088800191399
ebi-a-GCST90001742	K0lpQo	bladder cancer	CD19 on transitional	Inverse variance weighted	29.3830713643675	25	0.248220749624683
ebi-a-GCST90001753	K0lpQo	bladder cancer	CD20 on IgD- CD24-	MR Egger	21.8907551929444	26	0.6946588644121
ebi-a-GCST90001753	K0lpQo	bladder cancer	CD20 on IgD- CD24-	Inverse variance weighted	21.8916151825736	27	0.742864373534423
ebi-a-GCST90001826	K0lpQo	bladder cancer	IgD on unsw mem	MR Egger	19.4291997764361	20	0.494105377582296
ebi-a-GCST90001826	K0lpQo	bladder cancer	IgD on unsw mem	Inverse variance weighted	20.0184403709279	21	0.520093479866703
ebi-a-GCST90001888	K0lpQo	bladder cancer	CD28 on CD39+ secreting Treg	MR Egger	23.7182356296869	19	0.207183410511382
ebi-a-GCST90001888	K0lpQo	bladder cancer	CD28 on CD39+ secreting Treg	Inverse variance weighted	24.0307293373181	20	0.241052414959137
ebi-a-GCST90001988	K0lpQo	bladder cancer	HLA DR on CD14+ CD16- monocyte	MR Egger	18.6038425578025	20	0.547694362234305
ebi-a-GCST90001988	K0lpQo	bladder cancer	HLA DR on CD14+ CD16- monocyte	Inverse variance weighted	19.7890130056201	21	0.534658422081271
ebi-a-GCST90001991	K0lpQo	bladder cancer	HLA DR on CD14+ monocyte	MR Egger	16.8986098282256	19	0.596736745694611
ebi-a-GCST90001991	K0lpQo	bladder cancer	HLA DR on CD14+ monocyte	Inverse variance weighted	18.0887909299053	20	0.581559104398345

## Sheet: Table S5
Table S5. Results of reverse MR for bladder cancer related immunes
id.exposure	id.outcome	outcome	exposure	method	nsnp	b	se	pval	lo_ci	up_ci	or	or_lci95	or_uci95
IO9EO3	ebi-a-GCST90001575	Naive CD4+ %T cell	Bladder cancer	Inverse variance weighted	3	0.0213629239293503	0.0952466376138788	0.822531202833655	-0.16532	0.208046333652553	1.02159274481989	0.847622009740474	1.23127021747369
IO9EO3	ebi-a-GCST90001575	Naive CD4+ %T cell	Bladder cancer	Weighted median	3	-0.0420519	0.0848767151131204	0.620284445461948	-0.20841	0.124306426142327	0.958819982503913	0.811873858874903	1.13236280340744
IO9EO3	ebi-a-GCST90001575	Naive CD4+ %T cell	Bladder cancer	MR Egger	3	0.267943047818854	0.148554957474668	0.322279835755603	-0.0232247	0.559110764469203	1.30727268586398	0.977042948015328	1.74911643206417
IO9EO3	ebi-a-GCST90001627	HLA DR+ CD8br AC	Bladder cancer	Inverse variance weighted	3	-0.0271868	0.0707251705341757	0.700681717351941	-0.165808	0.111434551668469	0.973179451579944	0.847208783704524	1.11788057819257
IO9EO3	ebi-a-GCST90001627	HLA DR+ CD8br AC	Bladder cancer	Weighted median	3	-0.0415773	0.0790343060846594	0.598842037795746	-0.196485	0.113329943045971	0.959275183496947	0.821614035974344	1.12000140866853
IO9EO3	ebi-a-GCST90001627	HLA DR+ CD8br AC	Bladder cancer	MR Egger	3	-0.0669611	0.150313986981446	0.733202426664146	-0.361577	0.227654276571127	0.935231545680717	0.696577269375309	1.25565114236463
IO9EO3	ebi-a-GCST90001742	CD19 on transitional	Bladder cancer	Inverse variance weighted	3	-0.0251893	0.0817136602890473	0.757881736857218	-0.185348	0.134969424459184	0.975125254864858	0.830815006964249	1.14450179005514
IO9EO3	ebi-a-GCST90001742	CD19 on transitional	Bladder cancer	Weighted median	3	-0.0800506	0.0866888518137087	0.355786226295509	-0.249961	0.0898595727612352	0.923069659302336	0.778831370022572	1.09402064261977
IO9EO3	ebi-a-GCST90001742	CD19 on transitional	Bladder cancer	MR Egger	3	-0.149604	0.202906885806079	0.595539067522573	-0.547301	0.248093526335166	0.861048910244167	0.578508831635697	1.28157978804989
IO9EO3	ebi-a-GCST90001753	CD20 on IgD- CD24-	Bladder cancer	Inverse variance weighted	3	0.0441754332678206	0.0719804750413733	0.539404261844154	-0.0969063	0.185257164348912	1.04516569563934	0.907641050099967	1.20352790480439
IO9EO3	ebi-a-GCST90001753	CD20 on IgD- CD24-	Bladder cancer	Weighted median	3	0.0165577562963266	0.0799786092240029	0.835988530492798	-0.1402	0.173315830375372	1.01669559566244	0.869184	1.18924164441251
IO9EO3	ebi-a-GCST90001753	CD20 on IgD- CD24-	Bladder cancer	MR Egger	3	-0.0129161	0.153906984135292	0.946698731520137	-0.314574	0.288741564871323	0.987166931128038	0.730099967131684	1.33474673850654
IO9EO3	ebi-a-GCST90001826	IgD on unsw mem	Bladder cancer	Inverse variance weighted	3	-0.0245298	0.0726169189864423	0.735515460267573	-0.166859	0.117799315367347	0.975768565845382	0.846318927919835	1.12501831482391
IO9EO3	ebi-a-GCST90001826	IgD on unsw mem	Bladder cancer	Weighted median	3	-0.00463161	0.0813285238351216	0.954585502232451	-0.164036	0.154772296041258	0.99537909869289	0.848711877312085	1.16739211103363
IO9EO3	ebi-a-GCST90001826	IgD on unsw mem	Bladder cancer	MR Egger	3	0.0134152660155819	0.15529187871016	0.945140253504928	-0.290957	0.317787348287495	1.01350565443936	0.747547959240526	1.37408402883495
IO9EO3	ebi-a-GCST90001888	CD28 on CD39+ secreting Treg	Bladder cancer	Inverse variance weighted	3	0.0176640798467699	0.0762563405697264	0.816817014291382	-0.131798	0.167126507363434	1.01782101236627	0.876517729101813	1.18190377538156
IO9EO3	ebi-a-GCST90001888	CD28 on CD39+ secreting Treg	Bladder cancer	Weighted median	3	0.0335807600185133	0.0847055787641364	0.691779762582925	-0.132442	0.199603694396221	1.03415095840446	0.875953585219104	1.22091880530559
IO9EO3	ebi-a-GCST90001888	CD28 on CD39+ secreting Treg	Bladder cancer	MR Egger	3	-0.114388	0.160515443424612	0.605834722083644	-0.428999	0.200221883672432	0.891911483170624	0.651160805283415	1.22167379755817
IO9EO3	ebi-a-GCST90001988	HLA DR on CD14+ CD16- monocyte	Bladder cancer	Inverse variance weighted	3	-0.138857	0.0837368002644377	0.0972667918693687	-0.302981	0.0252674862521533	0.870352791318996	0.738613299188271	1.02558941490665
IO9EO3	ebi-a-GCST90001988	HLA DR on CD14+ CD16- monocyte	Bladder cancer	Weighted median	3	-0.162265	0.0880150207113271	0.0652403196324775	-0.334775	0.0102442625994818	0.850215716145588	0.715499328429662	1.01029691469797
IO9EO3	ebi-a-GCST90001988	HLA DR on CD14+ CD16- monocyte	Bladder cancer	MR Egger	3	-0.189653	0.246692565926263	0.582750175420186	-0.673171	0.293864284611811	0.827246018932447	0.510088737235763	1.3416
IO9EO3	ebi-a-GCST90001991	HLA DR on CD14+ monocyte	Bladder cancer	Inverse variance weighted	3	-0.134332	0.0852942242438762	0.115273185575682	-0.301509	0.0328444621589882	0.874299558860053	0.739701245294363	1.03338979552304
IO9EO3	ebi-a-GCST90001991	HLA DR on CD14+ monocyte	Bladder cancer	Weighted median	3	-0.158223	0.0887303777808218	0.0745547228957184	-0.332135	0.0156880599324414	0.853658984497492	0.717390453561151	1.0158117635882
IO9EO3	ebi-a-GCST90001991	HLA DR on CD14+ monocyte	Bladder cancer	MR Egger	3	-0.185696	0.251354678773049	0.594929664185387	-0.678352	0.306958799877351	0.830525728799333	0.507452818473579	1.35928496421107

## Sheet: Table S6
Table S6. Characteristics of the four bladder cancer RNA sequencing datasets
data id	samples	source types	download link
TCGA-BLCA	412 case and 19 control	bladder tissue	https://portal.gdc.cancer.gov/
GTEx-bladder	9 control	bladder tissue	https://xena.ucsc.edu/
GSE3167	46 case and 14 control	bladder tissue	https://ftp.ncbi.nlm.nih.gov/geo/series/GSE3nnn/GSE3167/matrix/
GSE13507	188 case and 68 control	bladder tissue	https://ftp.ncbi.nlm.nih.gov/geo/series/GSE13nnn/GSE13507/matrix/

## Sheet: Table S7
Table S7. SNP conversion results for immune cells associated with bladder cancer using SNPense
id	chr	start	end	strand	gene_ids	gene_names	3_prime_utr_variant	5_prime_utr_variant	nmd_transcript_variant	intron_variant	missense_variant	non_coding_transcript_exon_variant	non_coding_transcript_variant	splice_polypyrimidine_tract_variant	splice_region_variant	synonymous_variant
rs113812519		-1	-1				0	0	0	0	0	0	0	0	0	0
rs115570551	14	53407543	53407543	+	ENSG00000237356	ENSG00000237356	0	0	0	10	0	0	10	0	0	0
rs116180572	3	61098825	61098825	+	ENSG00000189283	FHIT	0	0	0	5	0	0	1	0	0	0
rs117442206		-1	-1				0	0	0	0	0	0	0	0	0	0
rs117562840	22	42284871	42284871	+	ENSG00000100207	TCF20	0	0	0	2	0	0	0	0	0	0
rs11825488		-1	-1				0	0	0	0	0	0	0	0	0	0
rs12216684		-1	-1				0	0	0	0	0	0	0	0	0	0
rs13030427	2	208014537	208014537	+	ENSG00000178385	PLEKHM3	0	0	0	2	0	0	0	0	0	0
rs13164259	5	83574392	83574392	+	ENSG00000038427,ENSG00000249835	VCAN,VCAN-AS1	0	0	0	16	0	0	6	0	0	0
rs138920008	16	32411487	32411487	+	ENSG00000260866	ENSG00000260866	0	0	0	1	0	0	1	0	0	0
rs144743804		-1	-1				0	0	0	0	0	0	0	0	0	0
rs148381451		-1	-1				0	0	0	0	0	0	0	0	0	0
rs151295797	16	84037577	84037577	+	ENSG00000166558	SLC38A8	0	0	0	3	0	0	0	0	0	0
rs1667906	18	77127568	77127568	+	ENSG00000197971	MBP	0	1	0	8	0	0	3	0	0	0
rs2026774		-1	-1				0	0	0	0	0	0	0	0	0	0
rs2290055	3	108830873	108830873	+	ENSG00000163519	TRAT1	0	0	0	10	0	0	6	0	0	0
rs28626305	16	24909943	24909943	+	ENSG00000158865	SLC5A11	0	0	2	8	0	0	0	0	0	0
rs35904103	7	43694620	43694620	+	ENSG00000106603	COA1	0	0	4	15	0	0	4	0	0	0
rs55712453	1	206729092	206729092	+	ENSG00000162889	MAPKAPK2	0	0	0	0	0	1	0	0	0	2
rs62519592	8	132181562	132181562	+	ENSG00000184156	KCNQ3	0	0	2	7	0	0	1	0	0	0
rs73146562		-1	-1				0	0	0	0	0	0	0	0	0	0
rs77953960	5	9427704	9427704	+	ENSG00000112902	SEMA5A	0	0	0	2	0	0	0	0	0	0
rs933570		-1	-1				0	0	0	0	0	0	0	0	0	0
rs935131	15	65333653	65333653	+	ENSG00000174498	IGDCC3	0	0	0	6	0	0	2	0	0	0
rs9459447	6	165540881	165540881	+	ENSG00000112541	PDE10A	0	0	10	30	0	0	2	0	0	0
rs9949821	18	56574918	56574918	+	ENSG00000289876	ENSG00000289876	0	0	0	0	0	1	0	0	0	0
rs10171238		-1	-1				0	0	0	0	0	0	0	0	0	0
rs11051833	12	32177308	32177308	+	ENSG00000151746	BICD1	0	0	2	6	0	0	0	0	0	0
rs11751198	6	31785749	31785749	+	ENSG00000204394	VARS1	0	0	0	3	0	0	2	3	0	0
rs117961939		-1	-1				0	0	0	0	0	0	0	0	0	0
rs12660382	6	31475546	31475546	+	ENSG00000206337	HCP5	0	0	0	3	0	0	3	0	0	0
rs13181744	5	121259220	121259220	+	ENSG00000229855	ENSG00000229855	0	0	0	4	0	0	4	0	0	0
rs13381717	18	352095	352095	+	ENSG00000158270	COLEC12	0	0	0	2	0	0	1	0	0	0
rs139713744	17	32281963	32281963	+	ENSG00000141314	RHBDL3	0	0	2	10	0	0	0	0	0	0
rs1453509		-1	-1				0	0	0	0	0	0	0	0	0	0
rs17136624	16	3946281	3946281	+	ENSG00000262185	LINC02861	0	0	0	1	0	1	1	0	0	0
rs1838178	8	91846748	91846748	+	ENSG00000253901	ENSG00000253901	0	0	0	2	0	0	2	0	0	0
rs30006	19	49344659	49344659	+	ENSG00000074219	TEAD2	0	0	0	12	0	0	0	0	0	0
rs35485457		-1	-1				0	0	0	0	0	0	0	0	0	0
rs35567463	6	32666193	32666193	+	ENSG00000179344	HLA-DQB1	0	0	1	7	0	0	1	0	0	0
rs4426778	4	101859567	101859567	+	ENSG00000153064	BANK1	0	0	0	10	0	0	0	0	0	0
rs61731791	19	50437521	50437521	+	ENSG00000086967	MYBPC2	0	0	0	0	1	0	0	0	1	0
rs61884722	11	18579963	18579963	+	ENSG00000151116	UEVLD	0	0	1	11	0	0	4	0	0	0
rs62299189	4	43190962	43190962	+	ENSG00000248939	ENSG00000248939	0	0	0	1	0	0	1	0	0	0
rs6454789	6	89967457	89967457	+	ENSG00000112182	BACH2	0	0	0	12	0	0	2	0	0	0
rs73196454		-1	-1				0	0	0	0	0	0	0	0	0	0
rs74435765		-1	-1				0	0	0	0	0	0	0	0	0	0
rs7617301		-1	-1				0	0	0	0	0	0	0	0	0	0
rs77463781	1	78999088	78999088	+	ENSG00000162618	ADGRL4	0	0	2	11	0	0	0	0	0	0
rs7754613		-1	-1				0	0	0	0	0	0	0	0	0	0
rs78287249	11	60389808	60389808	+	ENSG00000166926,ENSG00000166927,ENSG00000166928	MS4A6E,MS4A7,MS4A14	0	0	1	11	0	1	3	0	0	0
rs78373541		-1	-1				0	0	0	0	0	0	0	0	0	0
rs787045	10	26542408	26542408	+	ENSG00000077420	APBB1IP	0	0	0	2	0	0	0	0	0	0
rs849532	2	205688002	205688002	+	ENSG00000118257	NRP2	0	0	0	10	0	0	3	0	0	0
rs10205835		-1	-1				0	0	0	0	0	0	0	0	0	0
rs10748649	10	95841946	95841946	+	ENSG00000138185,ENSG00000226688,ENSG00000240527	ENTPD1,ENTPD1-AS1,ENSG00000240527	0	0	6	32	0	0	18	0	0	0
rs10882701	10	95981314	95981314	+	ENSG00000188649,ENSG00000226688	CC2D2B,ENTPD1-AS1	0	0	2	14	0	0	10	0	0	0
rs11017	15	74844911	74844911	+	ENSG00000140497	SCAMP2	3	0	1	0	0	1	0	0	0	0
rs112358299	10	93521319	93521319	+	ENSG00000138180	CEP55	0	0	0	2	0	0	0	0	0	0
rs114508332	2	162739486	162739486	+	ENSG00000184611	KCNH7	0	0	0	2	0	0	0	0	0	0
rs115086130		-1	-1				0	0	0	0	0	0	0	0	0	0
rs115168681	2	91885994	91885994	+	ENSG00000214329	SLC9B1P2	0	0	0	1	0	0	1	0	0	0
rs117458836		-1	-1				0	0	0	0	0	0	0	0	0	0
rs12778618		-1	-1				0	0	0	0	0	0	0	0	0	0
rs141663136	2	3545135	3545135	+	ENSG00000171865,ENSG00000286905	RNASEH1,ENSG00000286905	3	0	3	2	0	0	0	0	0	0
rs142863502	3	78779248	78779248	+	ENSG00000169855	ROBO1	0	0	0	5	0	0	0	0	0	0
rs17462867	4	47663853	47663853	+	ENSG00000145244	CORIN	0	0	0	7	0	0	1	0	0	0
rs2071382	15	90884967	90884967	+	ENSG00000182511	FES	0	0	4	20	0	0	2	0	0	0
rs2504703		-1	-1				0	0	0	0	0	0	0	0	0	0
rs61754918	16	89234017	89234017	+	ENSG00000170100	ZNF778	2	0	0	0	0	0	0	0	0	0
rs6998	19	50860405	50860405	+	ENSG00000142515	KLK3	8	0	2	0	0	4	0	0	0	0
rs71337061	19	1907675	1907675	+	ENSG00000213638,ENSG00000227500	ADAT3,SCAMP4	0	0	1	7	0	0	2	0	0	0
rs72873666	18	11480020	11480020	+	ENSG00000267564	ENSG00000267564	0	0	0	2	0	0	2	0	0	0
rs7301227	12	15534162	15534162	+	ENSG00000151490	PTPRO	0	0	6	14	0	0	0	0	0	0
rs9530273	13	74076876	74076876	+	ENSG00000118922	KLF12	0	0	0	6	0	0	0	0	0	0
rs112651313	2	212021620	212021620	+	ENSG00000178568	ERBB4	0	0	0	5	0	0	1	0	0	0
rs113337372	2	120920114	120920114	+	ENSG00000074047	GLI2	0	0	6	12	0	0	2	0	0	0
rs113555953		-1	-1				0	0	0	0	0	0	0	0	0	0
rs11788133		-1	-1				0	0	0	0	0	0	0	0	0	0
rs13168479	5	164822526	164822526	+	ENSG00000241956	LINC03000	0	0	0	14	0	0	14	0	0	0
rs143858253	12	54103332	54103332	+	ENSG00000248265,ENSG00000250432	FLJ12825,FAM242C	0	0	0	2	0	0	2	0	0	0
rs146479897	5	66299697	66299697	+	ENSG00000251391	ENSG00000251391	0	0	0	22	0	0	22	0	0	0
rs146897285		-1	-1				0	0	0	0	0	0	0	0	0	0
rs148974843	1	237808415	237808415	+	ENSG00000198626	RYR2	0	0	2	12	0	0	2	0	0	0
rs150542843	6	33710154	33710154	+	ENSG00000137288	UQCC2	0	0	0	3	0	0	0	0	0	0
rs150649461		-1	-1				0	0	0	0	0	0	0	0	0	0
rs1800973	12	69350234	69350234	+	ENSG00000090382	LYZ	0	0	0	0	8	0	0	0	0	0
rs188394267	19	12355594	12355594	+	ENSG00000198342	ZNF442	0	0	0	5	0	0	1	0	0	0
rs2394447		-1	-1				0	0	0	0	0	0	0	0	0	0
rs35848415		-1	-1				0	0	0	0	0	0	0	0	0	0
rs62005962	15	53748093	53748093	+	ENSG00000166415	WDR72	0	0	0	4	0	0	0	0	0	0
rs80032720		-1	-1				0	0	0	0	0	0	0	0	0	0
rs8043889	16	27722108	27722108	+	ENSG00000047578	KATNIP	0	0	0	6	0	0	4	0	0	0
rs9261756		-1	-1				0	0	0	0	0	0	0	0	0	0
rs9270585		-1	-1				0	0	0	0	0	0	0	0	0	0
rs9271768		-1	-1				0	0	0	0	0	0	0	0	0	0
rs9469245		-1	-1				0	0	0	0	0	0	0	0	0	0
rs10152591	15	69755818	69755818	+	ENSG00000245750	DRAIC	0	0	0	1	0	0	1	0	0	0
rs1084560		-1	-1				0	0	0	0	0	0	0	0	0	0
rs11153123		-1	-1				0	0	0	0	0	0	0	0	0	0
rs11197647		-1	-1				0	0	0	0	0	0	0	0	0	0
rs112455120		-1	-1				0	0	0	0	0	0	0	0	0	0
rs117517764	19	17374996	17374996	+	ENSG00000130300	PLVAP	0	0	0	2	0	0	0	0	0	0
rs12029484		-1	-1				0	0	0	0	0	0	0	0	0	0
rs138213638	18	58318314	58318314	+	ENSG00000049759	NEDD4L	0	0	1	32	0	0	6	0	0	0
rs138678763		-1	-1				0	0	0	0	0	0	0	0	0	0
rs17286630	5	58830132	58830132	+	ENSG00000152932	RAB3C	0	0	0	2	0	0	1	0	0	0
rs2181036	9	114886856	114886856	+	ENSG00000173077	DELEC1	0	0	0	4	0	0	4	0	0	0
rs2516465	6	31447129	31447129	+	ENSG00000288587	ENSG00000288587	0	0	0	1	0	0	1	0	0	0
rs2808067		-1	-1				0	0	0	0	0	0	0	0	0	0
rs3087456	16	10877045	10877045	+	ENSG00000179583,ENSG00000262151	CIITA,ENSG00000262151	0	0	0	6	0	0	2	0	0	0
rs35669214	17	73376523	73376523	+	ENSG00000069188	SDK2	0	0	0	3	0	0	1	0	0	0
rs506151	13	110230405	110230405	+	ENSG00000187498	COL4A1	0	0	0	9	0	0	2	0	0	0
rs567794	11	107794174	107794174	+	ENSG00000110660	SLC35F2	0	0	6	15	0	0	0	0	0	0
rs57068864	3	29001981	29001981	+	ENSG00000144642,ENSG00000283563	RBMS3,ENSG00000283563	0	0	2	5	0	0	2	0	0	0
rs59231583		-1	-1				0	0	0	0	0	0	0	0	0	0
rs61500216	1	168459349	168459349	+	ENSG00000228697	ENSG00000228697	0	0	0	6	0	0	6	0	0	0
rs6686155		-1	-1				0	0	0	0	0	0	0	0	0	0
rs72779785	16	10475182	10475182	+	ENSG00000166669	ATF7IP2	0	0	2	9	0	0	1	0	0	0
rs73365443		-1	-1				0	0	0	0	0	0	0	0	0	0
rs74743779	8	102337207	102337207	+	ENSG00000104517	UBR5	0	0	0	6	0	0	0	0	0	0
rs75495211	7	115147571	115147571	+	ENSG00000233607	LINC01392	0	0	0	1	0	0	1	0	0	0
rs75799568		-1	-1				0	0	0	0	0	0	0	0	0	0
rs75913581		-1	-1				0	0	0	0	0	0	0	0	0	0
rs76443179	19	38178982	38178982	+	ENSG00000105738	SIPA1L3	0	0	0	3	0	0	1	0	0	0
rs76997602		-1	-1				0	0	0	0	0	0	0	0	0	0
rs771140	1	34147009	34147009	+	ENSG00000121904	CSMD2	0	0	0	6	0	0	0	0	0	0
rs78581629		-1	-1				0	0	0	0	0	0	0	0	0	0
rs78648104	6	50715296	50715296	+	ENSG00000008197	TFAP2D	0	0	0	0	1	0	0	0	0	0
rs78744340	2	24251984	24251984	+	ENSG00000198399	ITSN2	0	0	0	3	0	0	0	0	0	0
rs79684162	6	142340457	142340457	+	ENSG00000112414	ADGRG6	0	0	0	8	0	0	2	0	0	0
rs10871327	16	76787079	76787079	+	ENSG00000259995,ENSG00000287694	ENSG00000259995,ENSG00000287694	0	0	1	2	0	0	1	0	0	0
rs11014404	10	25119199	25119199	+	ENSG00000231422,ENSG00000285859	LINC01516,ENSG00000285859	0	0	0	2	0	0	2	0	0	0
rs1181899	7	77363867	77363867	+	ENSG00000186088	GSAP	0	0	0	4	0	0	2	0	0	0
rs12609856		-1	-1				0	0	0	0	0	0	0	0	0	0
rs139084170	6	43383948	43383948	+	ENSG00000287055	ENSG00000287055	0	0	0	1	0	0	1	0	0	0
rs142964241		-1	-1				0	0	0	0	0	0	0	0	0	0
rs147471736	9	94433371	94433371	+	ENSG00000148110	MFSD14B	0	0	0	2	0	0	0	0	0	0
rs147653204		-1	-1				0	0	0	0	0	0	0	0	0	0
rs241409	6	32894143	32894143	+	ENSG00000289559	ENSG00000289559	0	0	0	0	0	2	0	0	0	0
rs28723652		-1	-1				0	0	0	0	0	0	0	0	0	0
rs3132571	6	30937536	30937536	+	ENSG00000168631,ENSG00000196260	MUCL3,SFTA2	0	0	0	2	0	0	0	0	0	0
rs55861228		-1	-1				0	0	0	0	0	0	0	0	0	0
rs709589	14	105840505	105840505	+	ENSG00000211898	IGHD	0	0	0	0	2	0	0	0	0	1
rs73022545		-1	-1				0	0	0	0	0	0	0	0	0	0
rs75544266	4	103663840	103663840	+	ENSG00000169836	TACR3	0	0	0	1	0	0	0	0	0	0
rs76784736	14	71311622	71311622	+	ENSG00000259146	SIPA1L1-AS1	0	0	0	2	0	0	2	0	0	0
rs78172850		-1	-1				0	0	0	0	0	0	0	0	0	0
rs78261673	4	7461701	7461701	+	ENSG00000184985	SORCS2	0	0	0	2	0	0	1	0	0	0
rs9267517		-1	-1				0	0	0	0	0	0	0	0	0	0
rs9276702		-1	-1				0	0	0	0	0	0	0	0	0	0
rs9870291	3	8610842	8610842	+	ENSG00000227110	LMCD1-AS1	0	0	0	4	0	0	4	0	0	0
rs9923814		-1	-1				0	0	0	0	0	0	0	0	0	0
rs114825362	1	101060608	101060608	+	ENSG00000233184	DPH5-DT	0	0	0	40	0	0	40	0	0	0
rs12712610	2	38670107	38670107	+	ENSG00000143891,ENSG00000232518	GALM,ENSG00000232518	0	0	2	10	0	0	4	0	0	0
rs1379152		-1	-1				0	0	0	0	0	0	0	0	0	0
rs140125890	4	40882580	40882580	+	ENSG00000163697	APBB2	0	0	0	9	0	0	2	0	0	0
rs145775506		-1	-1				0	0	0	0	0	0	0	0	0	0
rs146329634		-1	-1				0	0	0	0	0	0	0	0	0	0
rs150607181	1	239517251	239517251	+	ENSG00000133019	CHRM3	0	0	0	7	0	0	4	0	0	0
rs150981153	2	57306862	57306862	+	ENSG00000285755	ENSG00000285755	0	0	0	2	0	0	2	0	0	0
rs157386	17	19795808	19795808	+	ENSG00000083290	ULK2	0	0	0	4	0	0	1	0	0	0
rs17583875		-1	-1				0	0	0	0	0	0	0	0	0	0
rs1849779		-1	-1				0	0	0	0	0	0	0	0	0	0
rs2516718	6	30256126	30256126	+	ENSG00000270604	HCG17	0	0	0	1	0	0	1	0	0	0
rs36088117		-1	-1				0	0	0	0	0	0	0	0	0	0
rs4507432		-1	-1				0	0	0	0	0	0	0	0	0	0
rs4792002		-1	-1				0	0	0	0	0	0	0	0	0	0
rs4959028		-1	-1				0	0	0	0	0	0	0	0	0	0
rs4959365		-1	-1				0	0	0	0	0	0	0	0	0	0
rs5767274	22	46584877	46584877	+	ENSG00000075240	GRAMD4	0	0	0	6	0	0	0	0	0	0
rs57810789	4	184429202	184429202	+	ENSG00000168310	IRF2	0	0	10	44	0	0	2	0	0	0
rs6046769	20	20257484	20257484	+	ENSG00000089101	CFAP61	0	0	4	10	0	0	0	0	0	0
rs6576734		-1	-1				0	0	0	0	0	0	0	0	0	0
rs7042017	9	90017184	90017184	+	ENSG00000237626	ENSG00000237626	0	0	0	1	0	0	1	0	0	0
rs72613709	2	196196043	196196043	+	ENSG00000138411	HECW2	2	0	0	0	0	0	0	0	0	0
rs72721071	1	93705060	93705060	+	ENSG00000137936	BCAR3	0	0	0	1	0	0	0	0	0	0
rs75010615		-1	-1				0	0	0	0	0	0	0	0	0	0
rs76139558		-1	-1				0	0	0	0	0	0	0	0	0	0
rs7636470		-1	-1				0	0	0	0	0	0	0	0	0	0
rs76972929		-1	-1				0	0	0	0	0	0	0	0	0	0
rs7715223	5	15900015	15900015	+	ENSG00000183580	FBXL7	0	0	0	2	0	0	0	0	0	0
rs77253141	8	24647341	24647341	+	ENSG00000253535	ADAM7-AS1	0	0	0	2	0	0	2	0	0	0
rs78137572	19	15566538	15566538	+	ENSG00000269516	CYP4F23P	0	0	0	1	0	0	1	0	0	0
rs79538978		-1	-1				0	0	0	0	0	0	0	0	0	0
rs980169	15	96177339	96177339	+	ENSG00000247809,ENSG00000275443	NR2F2-AS1,ENSG00000275443	0	0	0	9	0	0	9	0	0	0
rs9990031	3	129718993	129718993	+	ENSG00000172765	TMCC1	0	0	0	18	0	0	0	0	0	0
rs147628007		-1	-1				0	0	0	0	0	0	0	0	0	0

## Sheet: Table S8
Table S8. Differential expression result of iDEGs
gene	p.value	direction	log2FC
APBB1IP	p < 0.001	Down	-0.1807
APBB2	p < 0.001	Down	-0.1245
BANK1	p < 0.001	Down	-0.1811
BICD1	0.0373	Up	0.0852
CEP55	p < 0.001	Up	0.3656
CHRM3	p < 0.001	Down	-0.2671
CIITA	p < 0.001	Down	-0.1125
COL4A1	0.0261	Up	0.0919
COLEC12	p < 0.001	Down	-0.578
ENTPD1	p < 0.001	Down	-0.1193
FBXL7	p < 0.001	Down	-0.2865
GLI2	p < 0.001	Down	-0.2539
HLA-DQB1	p < 0.001	Down	-0.1586
KLF12	p < 0.001	Down	-0.1374
KLK3	p < 0.001	Down	-0.0728
LYZ	p < 0.001	Down	-0.1239
MBP	p < 0.001	Down	-0.0847
NRP2	p < 0.001	Down	-0.1063
RBMS3	p < 0.001	Down	-0.2604
ROBO1	p < 0.001	Down	-0.1543
SCAMP4	p < 0.001	Up	0.0742
SDK2	p < 0.001	Down	-0.1598
SIPA1L3	p < 0.001	Up	0.1265
SLC35F2	p < 0.001	Up	0.1108
TCF20	p < 0.001	Up	0.077
TMCC1	p < 0.001	Up	0.0734
TRAT1	p < 0.001	Down	-0.1956
ULK2	0.04	Down	-0.0286

## Sheet: Table S9
Table S9. CIBERSORT analysis of bladder cancer reveals immune cell infiltration
id	B cells naive	B cells memory	Plasma cells	T cells CD8	T cells CD4 naive	T cells CD4 memory resting	T cells CD4 memory activated	T cells follicular helper	T cells regulatory (Tregs)	T cells gamma delta	NK cells resting	NK cells activated	Monocytes	Macrophages M0	Macrophages M1	Macrophages M2	Dendritic cells resting	Dendritic cells activated	Mast cells resting	Mast cells activated	Eosinophils	Neutrophils
GSE13507_GSM340537_Control	0.00361982040458828	0	0	0.30677216807927	0	0.0733158682890601	0.10548654966419	0	0	0	0.0457508315221082	0	0.0183931405576537	0	0.0847306894958875	0.244474079691167	0.0176163720691262	0	0.0976107099309744	0	0	0.00222977029597413
GSE13507_GSM340538_Control	0	0	0.0545880170339944	0.590698161868743	0	0.0286915010202118	0.00221432972546158	0	0.0328103267656006	0	0.0467740640224764	0	0.0150140471726672	0	0.0210331825201831	0.1407424119916	0.00638067846246182	0	0.0610532794165995	0	0	0
GSE13507_GSM340539_Control	0	0.00129928207097003	0	0.251629733996402	0	0.204607989315221	0	0.00822103397133729	0.025483013078285	0	0.0455645757740381	0	0.0472616259589874	0	0.115212454567889	0.220143704478493	0.0198654087814284	0	0.0607111780069484	0	0	0
GSE13507_GSM340540_Control	0.010641743916449	0	0	0.238277162673934	0	0.129899087377183	0	0	0	0	0.0172926407929864	0.0155895944640049	0.0459214809887751	0	0.0767721217445859	0.254859412304673	0.0257319960605725	0	0.185014759676836	0	0	0
GSE13507_GSM340541_Control	0	0.0030674383631254	0.103321999546668	0.420401295859133	0	0.0336570120040503	0.00665378006019337	0.123643397397002	0	0	0.064932900948201	0	0.0121457453932915	0	0.0551482776827929	0.143648878095161	0.0105754151065537	0	0.022803859543828	0	0	0
GSE13507_GSM340542_Control	0.132657656621583	0.172860641835411	0	0.233751113576546	0	0	0	0	0.0497202614415952	0	0.0494856626361192	0	0.0831836687884429	0.0576040363868368	0.0389655705028077	0.119479654489618	0	0	0.0289065900723398	0	0	0.0333851436487002
GSE13507_GSM340543_Control	0.043293873609742	0	0.028082667668378	0.224595715700748	0	0.131659305331461	0	0.0278382671990791	0	0	0	0.0647296652176817	0.0841201482240233	0	0.100018564636488	0.145511479553936	0.0513378804761576	0	0.0988124323823056	0	0	0
GSE13507_GSM340544_Control	0	0.00435694357506714	0	0.0592216179776498	0	0.145400310829465	0.010333765814795	0.00490370571291149	0	0	0.0162087912479973	0.0106724337262525	0.28157057322188	0	0.00982713775207576	0.329351961040675	0	0.0716659817076181	0.0564867773936141	0	0	0
GSE13507_GSM340545_Control	0.00252352690544753	0	0	0.525553308140996	0	0	0	0.00751101381549848	0.0227222744756179	0	0.00686869035518497	0.0840049231888779	0.0281847902272804	0	0.0710200705214046	0.130036495586072	0.0304311261192567	0	0.0911437806643635	0	0	0
GSE13507_GSM340546_Control	0.0177142099551133	0	0.00908098138174158	0.264301012018734	0	0.357418196903174	0	0	0	0	0.0384084386972728	0.0109621971900485	0.00970645029875104	0	0.043877314006815	0.232985458431995	0.0155457411163549	0	0	0	0	0
GSE13507_GSM340547_Control	0.00793853981386432	0	0	0.102663212486352	0	0.129631324733156	0	0.0162921158978097	0.278478341235011	0	0.105513073842102	0	0.0936723708358964	0.0702190128472318	0.0628822773355261	0	0	0	0	0.132709730973051	0	0
GSE13507_GSM340548_Control	0	0.0102888492591822	0.205624114634968	0	0	0.18297551068956	0	0.0857428829155391	0	0	0	0.112629721697469	0	0	0.0173581940233234	0.192495711101761	0.107445490542268	0.0300742583840396	0.0553652667518899	0	0	0
GSE13507_GSM340549_Control	0	0	0.00318116794214663	0.493397944414709	0	0.102925751370848	0	0	0.0261865355701658	0	0.0208866775751332	0.0439044963664685	0.011175129702499	0	0.022461062269771	0.193187568125956	0.000274596808714956	0	0.0824190698535871	0	0	0
GSE13507_GSM340550_Control	0	0	0	0.512018844041431	0	0	0	0.00676681315448798	0	0	0.0598777586050115	0	0.12145211110225	0	0.080187960001037	0.180033682434007	0	0	0.0382208965963295	0	0	0.00144193406544566
GSE13507_GSM340551_Control	0.07928022966407	0	0	0.0222980560021888	0	0.0814311158483033	0.18523220657419	0.0851463284478168	0	0	0	0.05071730150593	0.055760338048199	0	0.0495489367799978	0.236666908855829	0.0642363326640213	0.0300065371631577	0.0596757084462966	0	0	0
GSE13507_GSM340552_Control	0.00387243164188576	0	0	0.518498514264098	0	0	0.0160757828213228	0	0.0785002573568078	0	0.0729063312472076	0	0.0546361457601894	0	0.0211088304612114	0.156095456856805	0.0425550442255006	0	0.00923456075536792	0.0265166446096031	0	0
GSE13507_GSM340553_Control	0.0772808934451421	0	0	0.0487599208721238	0.0264215830602116	0	0	0.00301872874077169	0.197599750754599	0	0.141903779793588	0	0.0243028669820451	0.236943983135108	0.0454188129933713	0.105123923443692	0	0.0208053586157658	0	0.0597832170726814	0	0.0126371810909006
GSE13507_GSM340554_Control	0	0	0.0491652394198757	0.295575996575098	0	0.117666916536236	0	0.0264142793566766	0	0	0	0.0528663502988728	0.0181766641081731	0	0.0751437057850212	0.184072950686472	0.0329500299948033	0	0.147967867238771	0	0	0
GSE13507_GSM340555_Control	0	0	0.116579128486793	0.28605923884914	0	0.218309769953252	0.0278532599830224	0	0	0	0.0109558961511626	0	0.00800438902823448	0	0.114383197695678	0.143563182947984	0.032767085270611	0.0134640899574882	0.0280607616766346	0	0	0
GSE13507_GSM340556_Control	0.00142330075185262	0.00569410037111141	0	0.130758462020549	0	0	0	0.0412575503367222	0.105928031111376	0	0	0.0367072790046855	0.0979469771621303	0	0.214217588605472	0.13125211718236	0.109019192463733	0	0.108657788136035	0	0	0.0171376128539724
GSE13507_GSM340557_Control	0	0	0.0992853894291044	0.206246892616755	0	0.0620311000558057	0	0	0.0639975922465313	0	0.0340786082064911	0	0.0128168246514568	0	0.0992561333641328	0.282808062935998	0.0356016619378904	0	0.103877734555834	0	0	0
GSE13507_GSM340558_Control	0.0776244958625483	0	0	0.431017495317289	0	0.100857965894257	0	0	0.0301700651058258	0	0	0.0671511733449441	0.0370617811106007	0.0483154902959343	0.0455640787685788	0.047501875945796	0.0155004271960667	0.00991255852894327	0.0893225926292158	0	0	0
GSE13507_GSM340559_Control	0.0139075923688961	0	0.0289312963383095	0.46651144388231	0	0	0.0850520052599951	0.060395826800415	0.0511793835262768	0	0.0329329989422375	0	0.0290731131215955	0	0	0.0711679073464455	0	0.0225641749742539	0.0109330852401558	0.0291180721925937	0	0.0982331000065152
GSE13507_GSM340560_Control	0.0146274684313955	0	0.0256749007477869	0.148499405775185	0	0.29767550496153	0	0.0102571275344389	0	0	0.0563884995450852	0	0.00432965207710719	0	0.0380500458274314	0.062826243462118	0.0707845745837423	0.0705618211745789	0.158993330654326	0.0413314252252744	0	0
GSE13507_GSM340561_Control	0.0102088048826547	0	0.00501099464263872	0.323351550154569	0	0	0.00527508559564266	0.0869175213876294	0	0	0.0810955532104639	0	0.0477630998497078	0	0	0.167722526698514	0.00489019483322174	0.0366882859391977	0	0.119851537259422	0.111224845546338	0
GSE13507_GSM340562_Control	0.277982924835137	0.150109379865767	0	0.0551747755098068	0	0	0	0.140582717938071	0.0880610083697372	0	0	0.0473949968670911	0	0.0657386411968401	0.0798123599351257	0.0317938981021129	0	0	0.0588163061813746	0	0	0.00453299119893716
GSE13507_GSM340563_Control	0.0339899910570254	0.0834813518193907	0.0134980861691244	0.152597097651979	0	0.105583972096379	0	0.0695822762030654	0.0959131877530462	0	0.0301315981895938	0	0.00152796385946004	0.0480439573867051	0.112616320056475	0.117030316943734	0.0347154672835065	0	0.101288413530515	0	0	0
GSE13507_GSM340564_Control	0	0	0.00751269598310644	0.609588266674473	0	0	0	0.00341364756573382	0.0521323374563614	0	0.010768394607671	0	0.00783952887479366	0	0.0440450926688947	0.235257164399782	0.0137669917612036	0	0.0156758800079803	0	0	0
GSE13507_GSM340565_Control	0	0	0	0.320062221193915	0	0	0	0.235786775474436	0.0665428071183473	0.0194088324302468	0.0268862933986196	0	0	0.0435503207778706	0.0973980238955943	0	0.145286607881942	0.0201211089737059	0.0249570088553218	0	0	0
GSE13507_GSM340566_Control	0.00819211168305993	0	0.0129298705691451	0.699423187992185	0	0	0.0200179290121735	0.0862638559562812	0	0	0	0.00955540580963131	0.0112369606476903	0	0.0220603432772854	0.080864605043146	0.0199460065353473	0	0.0247945696018448	0	0	0.00471515387221034
GSE13507_GSM340567_Control	0	0.0117676947579835	0	0.0213076935389454	0	0.0649610693172673	0	0.0780560483483878	0	0	0.0491484370958009	0	0.0351101834053563	0	0.0371620730926777	0.286702408186158	0.239168075152574	0	0.0842614197608549	0.0923548973439937	0	0
GSE13507_GSM340568_Control	0.0233888113669421	0	0.0482221401220214	0.428616736233961	0	0	0.0324455631303184	0.0328247321175295	0.0396749107115145	0	0.0177337678041524	0	0.0222960933774288	0.0201985999873808	0.079109715182724	0.218850822234308	0.0289883547444392	0	0.0076497529872806	0	0	0
GSE13507_GSM340569_Control	0.0201539035568372	0	0.015038372781777	0.0936428304495835	0	0.266622943147405	0	0.0760906259122159	0	0	0.0439738652026838	0.0314621201530606	0.0314152475888984	0	0.0940257722262877	0.254528253145882	0.0161820728863764	0.0176572149157931	0.0392067780331989	0	0	0
GSE13507_GSM340570_Control	0.271303086271745	0	0.0568323353076868	0.102037607078081	0	0.0457299468234836	0.04017180589744	0.156426953430078	0.0232023290181625	0.00546551135630592	0.0613904284657194	0	0	0.11413669600152	0.0122942750479682	0.0902742643608063	0	0.00215750115769695	0	0.0185772597833064	0	0
GSE13507_GSM340571_Control	0.382425134641411	0	0	0.0881738389615632	0	0.00256913223719722	0.0158751648101966	0.109203795075319	0.0254839173771703	0.056215050922467	0.0103814859657748	0	0	0.0841964812793537	0.0995047742486235	0.0562359369904569	0	0	0.0656181244039461	0	0	0.00411716308652043
GSE13507_GSM340572_Control	0	0	0.0159143208134982	0.531385449083715	0	0	0	0.0406786844502575	0.0530914787902679	0	0.0611527693720357	0	0.00770110937838069	0	0.0322262991581945	0.181511757511019	0	0	0.0667165030940169	0.00962162834861553	0	0
GSE13507_GSM340573_Control	0.16267803745098	0.0312997771623225	0.0482488726778559	0.0945196636707717	0	0	0.038272995543617	0.155556568073719	0	0.083019618169838	0.00318761870662669	0	0	0.110458490487775	0.0655639008580397	0.153719864280376	0	0.00437103378807847	0.0484301644721923	0	0	0.000673394657808329
GSE13507_GSM340574_Control	0.0528639345117352	0.0127304113165015	0	0.189375755379707	0	0	0.0230430928474015	0.0954420221459761	0.118201720711843	0	0.0444304914384724	0	0.00843871133323304	0.169051818596667	0.0949247544253638	0.0875749272468554	0.026635305926995	0.0146327897850317	0.0430692765191986	0	0	0.0195849878150189
GSE13507_GSM340575_Control	0.0968216598907599	0	0	0.198619152376208	0	0.01433735017536	0	0	0.0238893241157938	0	0.0106073096415145	0.00443165477066101	0.0240378008035826	0	0.036418934774637	0.156814718596025	0.0922244959344273	0.0456602021626491	0.296137396758383	0	0	0
GSE13507_GSM340576_Control	0	0	0	0.00577868680445103	0	0.0155310316415098	0	0.0199762995300539	0.0167878856165014	0	0.0324907590803405	0	0.021752264632795	0.120740501036608	0.0117916794268073	0.44302586210511	0.0167883371531712	0.00567108934314489	0.289665603629508	0	0	0
GSE13507_GSM340577_Control	0.196634114814147	0	0.145887519198832	0.080073014270539	0.0881286423052128	0	0.0421139887391197	0.0271505677521217	0	0.0534188121201404	0.00553085108441308	0	0	0.0864562728893489	0.203948355655038	0.0241446528990466	0.0213650020959017	0	0.025148206176139	0	0	0
GSE13507_GSM340578_Control	0.0464623614315098	0.231700026040954	0	0.13742283882145	0	0	0	0.100024388790322	0.0751733984208884	0	0	0.0780447298707888	0.00929319166993233	0.0972263817251185	0.0759930300767294	0.00891290365104142	0	0	0.139746749501265	0	0	0
GSE13507_GSM340579_Control	0.0238713194759974	0	0	0.100661	0	0.116173564642872	0	0	0	0	0.0951868947816484	0	0.032656170848936	0	0.00880195885322787	0.191897309421766	0.155499414173481	0.0265505226842949	0.217463014861878	0.0312387786048988	0	0
GSE13507_GSM340580_Control	0	0	0.0742608543918135	0.431613062033955	0	0.0130752407005851	0	0.00897455698630302	0.0540719477286123	0	0.0552652567564691	0	0.0113349854908892	0	0.0269643325888014	0.253086088747969	0.024678485727835	0	0.0426557759273145	0	0	0.00401941291945364
GSE13507_GSM340581_Control	0	0.00260396545034363	0	0.229131111855973	0	0	0.0777207010573779	0.0928290235060081	0.0230867220191306	0	0.042618657500534	0	0.116809648579022	0	0.0893306524460969	0.185922576574338	0.0187309459330153	0.0306392129094633	0	0.0905767821686974	0	0
GSE13507_GSM340582_Control	0.177047419246524	0.193250031754012	0.109136616811003	0.0680550516437532	0	0.0611052670178167	0.0217953788021795	0.0760504580001059	0.0548891610529849	0	0.017468443076707	0	0.0038925186477142	0.113224618720266	0.0258922686004808	0.0149713171236346	0	0.0169108781507	0.0463105713521193	0	0	0
GSE13507_GSM340583_Control	0	0.00377937168577066	0.0235032502083881	0.0961693959128914	0	0.2699607973707	0.0435261660383552	0.119402414360759	0.038262437821141	0	0.00846136794346731	0	0.0464699555777832	0	0.039727594172399	0.176983841302967	0.00399278725617631	0.0230889557636586	0	0.103220082850602	0.00107704717501352	0.00237453455992757
GSE13507_GSM340584_Control	0	0	0.0351591496819525	0	0	0.218802790440417	0	0.0746071270304348	0.0593255120623283	0.0549133277499912	0	0	0	0	0	0	0.250760927580244	0.120268983147978	0	0.179323605172461	0.00683857713419321	0
GSE13507_GSM340585_Control	0.0611150423816957	0.00921417082286667	0.11319823065584	0.316363566500175	0	0.077531885346242	0.00742152533913659	0.00178891104032782	0.0877731425861099	0	0.031177984658622	0	0.0222352785102191	0.0945601084370432	0.0101430668324464	0.105596215612579	0.0322373911261356	0.025957380252757	0	0.00368609989780385	0	0
GSE13507_GSM340586_Control	0	0.000451003831798511	0.050644526958498	0.0355548203841695	0	0.284272149778341	0.0367468681332106	0.0279205512370853	0.00794875425979521	0	0.161537880705741	0	0.025417319998456	0	0.016360181179754	0.161464256417112	0.0834830691251196	0.0376883811796548	0.0475891394846603	0.022921097326604	0	0
GSE13507_GSM340587_Control	0	0	0.0260912645490071	0.439380919211151	0	0.0371893079976712	0	0.038133304964372	0.0445027415662239	0	0.0022895743630001	0.0515624762675977	0.0314555225024229	0	0.021232672674139	0.289919966508041	0.0107701387545821	0.00747211064179177	0	0	0	0
GSE13507_GSM340588_Control	0.0352514607759945	0	0.031181509828893	0.0385318149158115	0	0.200810126399595	0	0.00503814861646264	0	0	0.020098150086608	0	0.0792619282549331	0	0.00550164412829276	0.206640940508055	0.0195856837212583	0.0434004754820279	0.245636662551449	0.069061454730619	0	0
GSE13507_GSM340589_Control	0	0.0133622027171539	0	0.287876272804059	0	0	0	0.0195545152099008	0.10378137476641	0	0	0.0268593143697235	0.0410932168822205	0	0.0324832700157723	0.214500886902349	0.0553259663843294	0.0261171814238547	0.135852524110093	0.014703129314895	0	0.028490145099238
GSE13507_GSM340590_Control	0	0	0	0.144953070253614	0	0.221735773917791	0	0.138138061308512	0	0.00830937298759854	0.0149710649219883	0	0.0280245376089367	0	0.187832512370914	0.0925679681413498	0.0366947199375174	0.00240779154668036	0.124365127005097	0	0	0
GSE13507_GSM340591_Control	0	0	0	0.299099415151286	0	0.130784783986056	0	0	0.0566851130281132	0	0.0515028724437558	0	0.0153377350404739	0.0123911381610644	0.0943740263123182	0.102900965535445	0.0981951241585749	0	0.138728826182913	0	0	0
GSE13507_GSM340592_Control	0	0.0301494698011382	0	0.144293576648914	0	0.0237131589941464	0	0.0682395495898566	0	0	0.0446661219790813	0	0.152735798787526	0	0.0924341890956115	0.138500620979727	0.177994408056195	0	0.113102765202848	0	0	0.0141703408649567
GSE13507_GSM340593_Control	0	0	0.0882351865876166	0.0723782421141543	0	0.434603916267348	0.0389226917799069	0	0	0	0.0582521101937749	0	0	0	0	0.251613927679008	0.0103049858536531	0.00604298913351147	0	0.0386327385917858	0	0.00101321179924123
GSE13507_GSM340594_Control	0.00462188887974205	0	0	0.514014151261818	0	0	0	0.0419671620010502	0.00611132772752259	0	0	0.0435362097921106	0.0597896985371323	0	0.0367386385480831	0.107945532191804	0.0197340222120162	0	0.16554136884872	0	0	0
GSE13507_GSM340595_Control	0.000213393018496999	0	0.0427456607311311	0.411334427409711	0	0.0736675653916162	0	0	0.0337082304730401	0	0.0463542434532818	0.026016129122229	0.0387836590989003	0	0.0243565393453848	0.257796814821992	0.036622696379273	0	0	0.00840064075494345	0	0
GSE13507_GSM340596_Control	0	0.0312072453511037	0.00852693829403428	0.1024019278054	0	0.0326958169730463	0.327858992162989	0.133460987215132	0	0	0	0.120704558089564	0	0.027438278810239	0	0.0532867263022353	0.0647780189291423	0.0785332237260737	0.01910728634104	0	0	0
GSE13507_GSM340597_Control	0.0122302270684337	0	0.0203332853992265	0.381253141226004	0	0.108512216352882	0.0595340529613222	0.0585150551891394	0	0	0.0603110718616077	0	0.0338762387436487	0	0.0313905284850114	0.130433421090623	0.0168060513236826	0	0	0.0868047102984178	0	0
GSE13507_GSM340598_Control	0.0200656506127641	0	0.186804626619073	0.361329498193287	0	0.105022614079527	0	0	0	0	0.0514265510026867	0	0.0121526893546598	0	0.0162774240046042	0.192339112688532	0.0271742047143737	0.00493913777393841	0.0224684909565536	0	0	0
GSE13507_GSM340599_Control	0	0.0152388710113069	0.203172684337222	0.186413372426746	0	0.0982537088496282	0	0.111072130638486	0.0798197823825924	0	0	0.0336437248214585	0.0400943772795351	0	0.00110244667403357	0.132342618503486	0.0405007001031712	0.0213410376410567	0	0.0292233083979534	0	0.00778123693332355
GSE13507_GSM340600_Control	0.0281302121874204	0.0148418529028252	0.201840487967294	0.118996276827413	0	0.054431054593249	0	0.196026869972441	0.0130445070686058	0	0	0	0.0659629677880774	0	0.00200670561030142	0.182003125024586	0.0342383997978446	0.0356496043829688	0	0.046434753945558	0	0.00639318193141441
GSE13507_GSM340601_Control	0	0.0266530962239245	0.126656263064496	0.277875383814878	0	0	0	0.224248966500091	0	0	0	0.057371465122219	0	0.0336488842494943	0.0378762596209817	0.193981708446097	0	0	0.0216879729578187	0	0	0
GSE13507_GSM340602_Control	0.0208863148314127	0	0	0.272507525127246	0	0.20780361989718	0	0.00407952073216324	0.0104264082133541	0	0.0520918086500797	0.0466296495180912	0.0051128143212131	0.1273901133758	0.0932687890054708	0.0866669463258123	0.00470039586227764	0	0.0684360941398998	0	0	0
GSE13507_GSM340603_Control	0.00912075753176173	0	0	0.111040896505775	0	0.0874900628014933	0.00494105917938066	0.00929429646727772	0.058245272316663	0	0.0510183944127885	0	0.0137690947874552	0.350243450574645	0.0344148225960547	0.227716051093885	0	0	0	0.042705841732819	0	0
GSE13507_GSM340604_Control	0.0746483816734592	0	0	0.13841020947005	0	0.0830953108879328	0	0	0.000458721027629324	0	0.043075196295603	0	0.02185114830926	0	0.0547539554823939	0.217633228056012	0.0976018051092107	0	0.238909373890138	0.0295626697983124	0	0
GSE13507_GSM340605_Treat	0.012043745066122	0	0	0.00353702305411841	0	0	0.650736009779415	0	0.108413430201966	0.00106356751781998	0	0.0049121301425142	0	0.0866201074837502	0	0	0	0.0417994583091878	0	0	0.028671780081368	0.0622027483637384
GSE13507_GSM340606_Treat	0	0	0	0.000777168334368536	0.0732314810055118	0	0.601604693224531	0	0	0	0	0.00370209478959477	0	0.0636365038849195	0	0.00295694439662748	0	0.0778259816682168	0.118637971489187	0	0	0.0576271612070433
GSE13507_GSM340607_Treat	0.0284275723370896	0	0.0243123195986579	0.301691882127675	0	0	0.00269232533734284	0.0697707743228732	0.0653178035151139	0	0.0847949682934516	0.0573953852375929	0.0101095598518076	0.00613007603249081	0.0315404094361547	0.132100229791045	0.0161817319260574	0.0893274362188923	0.0802075259737557	0	0	0
GSE13507_GSM340608_Treat	0.0416971510533662	0	0.0633766035625946	0.126030931081429	0	0.155092293155814	0	0.0586935940028979	0.0736610560663237	0	0.00582465046548103	0.108507113497745	0	0.130719608982897	0	0	0.0336051233489628	0.0239102247416895	0.155029612469978	0	0	0.0238520375708209
GSE13507_GSM340609_Treat	0.0912369412130706	0	0.0717639247357252	0.179375246304521	0	0.000431140413346481	0.16544259024117	0	0.04932726534603	0	0.000242669513651771	0.0617517070007723	0	0.138637874445239	0.0277242245347924	0	0.042916880622175	0.0313417250769949	0.115585118960141	0	0.0242226915923705	0
GSE13507_GSM340610_Treat	0	0	0	0.158110150750156	0	0.047985315486427	0.0411067020447321	0.0446792696170452	0.0675872389694528	0	0.0866633439185708	0	0.00844181820225458	0.091816079621876	0.148478364351451	0	0.225095101188593	0.0163566034064898	0.0636800124429522	0	0	0
GSE13507_GSM340611_Treat	0.056375715800598	0	0	0	0.0442136815729999	0	0	0.236351920036164	0	0	0	0.0834088174224258	0	0.0834458456817899	0.053791672645038	0.141014229349594	0.255310938592951	0	0.0451302886149374	0.000956890283501794	0	0
GSE13507_GSM340612_Treat	0.11173038639715	0	0.0220853982277096	0.0147485597455873	0	0.0444226098697589	0.0416249460041354	0.00882650603835041	0.0265716154572488	0	0	0.0516387087834764	0.101669684968798	0.0331230433289853	0.00597837204980024	0.150622676351916	0.235393024345813	0	0.14673809856696	0.00482636986431075	0	0
GSE13507_GSM340613_Treat	0.0156918346731833	0	0	0.0578921610082949	0.263309933932316	0	0.377557340424081	0	0	0	0.141380417456184	0	0.0299845754917745	0.0234179317679862	0.00433834000816072	0.0112074646627726	0.00285305025461633	0.0326962606311404	0.0396706896894898	0	0	0
GSE13507_GSM340614_Treat	0	0	0.200114824954384	0.0862183686048749	0.0791118198209363	0	0	0.187497140812724	0.0419106575561573	0	0	0.0349302191469222	0	0.152752111083256	0	0.123211270628997	0	0.0863166241334091	0	0	0.00793696325833987	0
GSE13507_GSM340615_Treat	0	0	0	0.0290059836113122	0	0.227746706884471	0	0	0.154628606410257	0	0	0.157334151415862	0.0450260564762446	0.105802259980774	0.00906968059826069	0.103423519702358	0.036978248333633	0	0.130984786586828	0	0	0
GSE13507_GSM340616_Treat	0	0	0.00540643694296445	0.127382900751719	0	0.00854928428664613	0	0.0160840776137703	0.12258618855858	0	0.0544166137778797	0	0.0194760910607024	0	0.0229071592168164	0.280277740101821	0.205494953298636	0	0.133464825684302	0	0	0.00395372870616244
GSE13507_GSM340617_Treat	0	0.0339928866056674	0.0869404207530789	0.178910623424335	0	0.0203619484933304	0.155622451741116	0.145180500777015	0.0304405356243574	0	0	0.00605156106069246	0.00568900917597181	0.0468879915469578	0.01531224938114	0.234623963128035	0	0.0249140356456599	0	0.00416049195044561	0	0.0109113306921978
GSE13507_GSM340618_Treat	0	0	0.0995241702376371	0.0367432435790086	0	0	0	0.163522803523373	0.0278482396903065	0	0.0848742238385556	0.0143453627236509	0	0.249376330574018	0	0.0814719700201939	0	0.185375618631588	0	0.0569180371816684	0	0
GSE13507_GSM340619_Treat	0	0.0886105412113588	0	0.246637481774053	0	0	0.248973477004021	0.0859874456290792	0	0	0	0.055927887439525	0	0.00276595877497748	0	0.110114925416404	0.0472136768794476	0.06724884943081	0	0	0	0.0465197564403239
GSE13507_GSM340620_Treat	0.0288911446212767	0	0.110816953291442	0.0427517941018796	0	0.249151722934784	0.0691264067433021	0.087453612148682	0	0	0.160778137785203	0	0.0408341099253181	0.0771805920566422	0	0	0.07706288799696	0.0446019884487689	0.00560094854905192	0	0	0.0057497013966898
GSE13507_GSM340621_Treat	0.0305710134568956	0	0	0.061071074479205	0.147780564075467	0	0	0.100155399389304	0	0	0.0601971282734969	0.0329241025637919	0	0.149489763779357	0	0.171729439152392	0.0210543140275637	0.169618745432509	0	0.0554084553700184	0	0
GSE13507_GSM340622_Treat	0.00535026387034887	0	0.0124898839008229	0	0	0.18171098559527	0	0.0468478542978433	0.210793190855582	0	0.10047310290227	0	0.020744047507001	0.0880757855228985	0	0	0.0366272492122144	0.115798515154116	0	0.167507052632688	0.0105264051605864	0.00305566338835848
GSE13507_GSM340623_Treat	0.149324984860388	0	0	0.0405447717087324	0.0300251614393895	0	0	0	0.175532386443847	0	0.0569606740327135	0	0	0.29087936216956	0.00834261890823378	0.164259420767865	0	0.00677243006981999	0	0.0723936966415214	0	0.00496449295792988
GSE13507_GSM340624_Treat	0	0	0	0.0906465212600458	0	0.210253052168932	0	0.0885818922952055	0.137956943442377	0	0.00315545173210991	0.111108673523712	0.0483421329009751	0.0870041339904241	0.0158535096438055	0.0294231844435962	0.0198655705173169	0	0.152813635520721	0	0.00499529856077943	0
GSE13507_GSM340625_Treat	0.101076595532164	0	0.0328057050638059	0.145428096356645	0	0.124188629115094	0	0.0832319437647163	0.085550928407954	0	0.0943580322539355	0	0.0226227310704466	0	0.038670855310965	0.113928271370405	0.0281982365681823	0.0909062988974507	0	0.0354527720346496	0.00358090425358685	0
GSE13507_GSM340626_Treat	0	0.000726583784354973	0	0.170760979406325	0	0.150599935593254	0	0.0894312275489982	0.19728318695948	0	0.066820416196541	0.00215405960494698	0.112881405163924	0.109213234291066	0.0300041398013995	0	0.0484580652912824	0	0	0.00913071020080637	0.0125360561576222	0
GSE13507_GSM340627_Treat	0.0480744204328586	0	0	0.0848008262321757	0	0.0564575549676766	0.0410315985008207	0.0659245078650077	0.185792936875389	0	0.0249443833226609	0	0	0.20620651881956	0	0.0919402585380004	0	0.0669702426426894	0	0.112385925988586	0	0.015470825814575
GSE13507_GSM340628_Treat	0	0.0155234627609146	0.0299723231689537	0.0380704330713633	0	0	0	0.304368332845327	0	0.0170275525722664	0.0896681886562722	0.0633622420746316	0	0.124213654212214	0.0353871391949953	0	0.00952528571784796	0.257867266797033	0.0150141189281802	0	0	0
GSE13507_GSM340629_Treat	0	0.0513992026859	0.194530799058922	0.0895882996440766	0	0.0514784870833185	0.0439208547719422	0.0418323814703821	0	0	0.0208677776692028	0.0442307759716301	0.00491614253280191	0	0.00869155353315773	0.284477731782046	0.00874381971738452	0.0176899920821034	0.113180693584598	0	0	0.024451488412535
GSE13507_GSM340630_Treat	0	0	0	0.0428098079468784	0	0.0609984316165227	0.379965272898105	0.105893971780189	0	0	0	0	0	0	0	0.127266001494746	0	0.102116959219037	0	0.0863620808336425	0	0.0945874742108798
GSE13507_GSM340631_Treat	0.182327103073232	0	0	0.345345761487776	0	0	0.218213502874901	0	0.133819793993417	0	0.0125974245363112	0.00273013579731557	0	0	0	0.0435755230062818	0	0.0343911289477172	0	0	0	0.0269996262830492
GSE13507_GSM340632_Treat	0	0.00859797560168291	0.0892237340238289	0.149861534825352	0.0222766041460752	0	0	0.0572112877924925	0.047150135756759	0	0	0.0991715847077624	0	0	0.0214739689252849	0.210645659455782	0.220335582911828	0.0272623026340783	0.0467896292190735	0	0	0
GSE13507_GSM340633_Treat	0	0	0	0.0609538648365406	0.253562433459737	0	0.0677767914740475	0.0673195509496237	0	0	0.0175428254349808	0.0148572093287208	0	0	0.00530531808530002	0.400647106915091	0	0.0683828209736224	0	0.0436520785423366	0	0
GSE13507_GSM340634_Treat	0	0	0.0740691762961884	0	0	0.128244437805363	0	0.0814103187113005	0.0628525321347607	0	0.105885840809915	0	0.0162296029125422	0.0497238600045819	0.0660014112596154	0.159769734380717	0.134598888060614	0.0306696415449298	0.0803801210344149	0.0101644350450575	0	0
GSE13507_GSM340635_Treat	0	0	0.159175281198178	0.151223496158357	0	0.157465042734259	0.0477154697619973	0.0417306177182002	0.0703596781272647	0	0	0.066942827975593	0.0111899662057135	0	0.0382454197552873	0.186124757816422	0.0698274425487286	0	0	0	0	0
GSE13507_GSM340636_Treat	0.0510932628098364	0	0	0.440768403123576	0	0	0.0494571032260472	0.0672196878076044	0.0859612659219195	0	0.0962181060639707	0	0.0070327325913809	0.00788635919929353	0.053146492296964	0.108294858537192	0	0.00623748992215155	0.0266842385000634	0	0	0
GSE13507_GSM340637_Treat	0.00568701433238047	0	0	0.147286243968647	0	0	0	0.0578759493336687	0.015911669359893	0	0.00972059584657723	0.0449648090224492	0.00492302342597057	0	0.0954550013481954	0.339874116703235	0	0.130818912824971	0.147482663834012	0	0	0
GSE13507_GSM340638_Treat	0.0379229919826267	0	0.107581022834916	0.206601450807588	0	0.0511475800889359	0.309212679520414	0.0110116303536019	0	0	0.0237646790400848	0.0217065556198548	0.029437675119274	0.0026039883007856	0	0.018667691374115	0	0.0541032323519209	0	0.126238822605883	0	0
GSE13507_GSM340639_Treat	0.0952750376362777	0	0.126642502738579	0.00382210585478405	0.0783136239185181	0	0	0.0191119286056415	0.0794691420831381	0	0	0.0129786407940117	0	0	0	0.24956812109818	0.242419080263621	0.00300235353650345	0	0.0806056126151916	0	0.00879185085555341
GSE13507_GSM340640_Treat	0	0.0307507739110796	0	0	0	0.0613760759345672	0	0.0146035877130922	0.136477045521857	0	0.0995769984667681	0	0	0.18230055175515	0.0531951276111058	0.0272238479716378	0.0341754026868514	0.104091565308491	0	0.230283795916819	0	0.0259452272025808
GSE13507_GSM340641_Treat	0.177733501184068	0	0.116326625749632	0.0208936761224166	0	0	0	0.0961781337659114	0	0	0	0.164309901385249	0	0.0358459348055194	0	0.0268321335528366	0	0.055343056164409	0	0.306537037269957	0	0
GSE13507_GSM340642_Treat	0.146870621959437	0	0.0990712420468371	0.047862515474525	0.0225960291729733	0	0	0.109026691311998	0.083953094760225	0	0	0.0766445782653994	0.00573421663917397	0.00905770602304466	0.0577949550456602	0.126733460870422	0.0695221227735493	0.108399741070292	0	0.0367330245864638	0	0
GSE13507_GSM340643_Treat	0.0504904831718246	0	0	0.161377267368505	0	0.157858596023283	0	0.000972008567595012	0.168507934314901	0	0.146251940357335	0	0.0543972606226867	0	0.0110830226733718	0.0628179737865161	0.0146657709820539	0.0379956136676292	0	0.113807875277382	0.0197742531869169	0
GSE13507_GSM340644_Treat	0.0041209861546949	0	0.00219133242424548	0.199891843703425	0	0.049752360797782	0.00925346517047105	0.121981129874109	0.0637812314669196	0	0	0.0809599439038156	0.193645071148362	0	0.00304084757351483	0.216973377080789	0.0359056520019217	0.00453373994903388	0.0139690187509149	0	0	0
GSE13507_GSM340645_Treat	0	0	0.0803755781295771	0.0791741678702945	0	0.0624651113701787	0.000874823143733995	0.15940077434364	0.0463210261420385	0	0.00896398654478965	0.0250091027885781	0	0.111351913688563	0.179588342738219	0.0539682102518031	0	0.130153908553066	0.0623530544355179	0	0	0
GSE13507_GSM340646_Treat	0.125551122728757	0	0.0385985729962615	0	0	0.312247321965874	0	0.0135390305574139	0.0674780908080634	0.0613022763509115	0	0.060846532993757	0	0.113536486646151	0.0225535379687613	0	0.00312843975870495	0.0544606841304081	0.0940391397868193	0	0.00758806458033575	0.025130698727782
GSE13507_GSM340647_Treat	0.00340639828266486	0	0.307956249134106	0	0	0.0830990003827175	0	0	0.0428689299641611	0	0.00868618445536992	0.258292477794338	0	0.0686432870616447	0	0	0.00402762017121687	0.110954949504295	0.112064903249486	0	0	0
GSE13507_GSM340648_Treat	0.00390609558094294	0	0.0637795944541805	0.0837192680429075	0.0752267311392067	0.0720299833488161	0	0	0.173949215638003	0	0.00902685372114849	0.0620430030413424	0	0	0.0106904004930322	0.167285505728311	0.160862679511876	0.107730036275795	0	0	0.00975063302443822	0
GSE13507_GSM340649_Treat	0.124918269255677	0	0.0269467338269867	0.150034155942709	0	0	0	0	0.108294796535287	0	0	0.0179421159862783	0.0155344212242295	0	0.000788712807802929	0.209790348406248	0.315574917996769	0.0301755280180131	0	0	0	0
GSE13507_GSM340650_Treat	0	0	0	0.00445348478926523	0	0.247775220685007	0.0911298254769604	0.0294638578889409	0.0696943147715938	0	0.145763564373246	0	0	0.206897621739217	0.0718514264787056	0.11738684404399	0	0.003312738833685	0.0122711009193895	0	0	0
GSE13507_GSM340651_Treat	0	0	0.249722018962264	0.0729885686921325	0	0	0	0.0901055110756913	0.0494229277837827	0	0	0.0983755259842942	0.00588811808113626	0	0	0.114181679110265	0.148002436106582	0.167196262926371	0	0	0	0.00411695127748149
GSE13507_GSM340652_Treat	0.194785311633001	0	0	0.224514010237328	0.0597402702713914	0	0.0701622158121545	0.0231411462205488	0	0	0	0.0369589526905631	0	0.01886379192237	0.078126250771163	0.11164324032103	0	0.0695733896062093	0	0.0971286383297193	0.0153627821845217	0
GSE13507_GSM340653_Treat	0.0437169325165485	0	0	0.108382451114783	0.0503486473439612	0	0	0.21012206441452	0	0	0	0.0644199151475821	0.024053287014238	0	0.0214641201939906	0.148038005532793	0.0964277698882575	0.204637716907956	0.0283890899253706	0	0	0
GSE13507_GSM340654_Treat	0.0369552155651748	0	0	0.0917002533190328	0	0	0	0	0.178533663122228	0	0.0174230462700729	0.0455651728380206	0	0.326252983004007	0.0771505675226673	0.17551088215145	0.00502773984949853	0	0.0411961482258005	0	0	0.00468432813204789
GSE13507_GSM340655_Treat	0.0768014329514791	0	0.094440570100416	0.0795959704207191	0.0872478111940201	0	0	0.0561616002158132	0.0222607411167411	0	0.0324422845462716	0.0209926021888667	0.00769117558144945	0.0909886102938367	0.0122632750043307	0.0543233554970664	0	0.362945127728459	0	0	0	0.00184544316053041
GSE13507_GSM340656_Treat	0	0.00159319377828841	0.0583638886140779	0.130375887866442	0	0.019353462332355	0.00864662330179678	0.16657990651911	0.0333207902836288	0	0.0314902778591764	0.000160811267144609	0	0.276328665104714	0.134120191139124	0.100308500082449	0	0.0393578018516932	0	0	0	0
GSE13507_GSM340657_Treat	0.00203694077184788	0	0	0.282076371825831	0	0	0.296750827497848	0	0.0116092061902875	0	0.0667730954713497	0.0105858330629494	0.0230241907009941	0.146570878274796	0.0234355104684976	0.0322882076811385	0.0117830068825274	0.0149128999014655	0.0781530312704681	0	0	0
GSE13507_GSM340658_Treat	0	0	0.111854037916438	0.147122202574158	0	0.165784018314414	0	0.0217393205133709	0.0868502263733943	0	0.0860413253730897	0.0543666501269753	0.0232824901459622	0	0.0263748495650909	0.180274542231658	0.0836084680809529	0.0127018687844946	0	0	0	0
GSE13507_GSM340659_Treat	0.0886922632660737	0	0.0878112294009285	0.364042760148024	0	0.000644680474617864	0.0119948259097703	0	0.099621617068054	0	0.0843602827839613	0	0.016967650469829	0	0.0368769876486559	0.101390500766248	0.0262392530084747	0.0626492143520184	0	0.0144591004243603	0	0.00424963427898384
GSE13507_GSM340660_Treat	0.0068801313123028	0	0.00732606458452895	0.124037303549864	0	0	0.103153921894405	0	0	0	0	0.0216856170388208	0.125563678610141	0	0.00126309717547451	0.354329951661076	0.0498351723511813	0.0271380273641208	0.153615022710822	0	0.025172011747263	0
GSE13507_GSM340661_Treat	0.0887221663576269	0	0.0127366355333105	0.0117708042373632	0	0.1167002896374	0.00912845919532527	0	0.195047059647648	0	0	0.0303938507097723	0	0	0.0123026088940526	0.0133595517307484	0.415298046422621	0.0572895797824485	0	0.0372509478516838	0	0
GSE13507_GSM340662_Treat	0.18612152809318	0	0.0126267716268939	0.0843989822885307	0	0.115751206469072	0	0.0606122137047182	0.0520882514891894	0	0	0.0831433684306377	0.000151797775017084	0.0816512674752906	0.0557980585348032	0.117146407288786	0.0212751409655585	0.0713002436117872	0.0579347622465351	0	0	0
GSE13507_GSM340663_Treat	0	0	0.0494067016691746	0.190939240584961	0	0.0988131727126776	0	0.168747496967362	0	0	0	0.0873721575749927	0.00330198922009915	0.0409832186267812	0.0786668901974268	0.0596324772123996	0.064083142034205	0.0773591148521437	0.0775436240304974	0	0	0.00315077431727988
GSE13507_GSM340664_Treat	0.0209843089611456	0	0.12486914670684	0	0.137617041681244	0.0435395643785718	0.0926853799455996	0.208504608873874	0	0	0.052056683863485	0	0	0	0	0.0917262116463252	0	0.104876794231209	0	0.123027831699838	0.000112428011869004	0
GSE13507_GSM340665_Treat	0	0.00778288988604925	0.0894059081142437	0.107809766141759	0	0.0709195217184748	0.220950065705843	0.0198626765137543	0	0	0.0310089087397879	0.0387483388911278	0.0257475700317524	0	0.0489021917381893	0.193711936934596	0.0550669931269118	0	0.0900832324575102	0	0	0
GSE13507_GSM340666_Treat	0	0.0428965514469608	0	0.036230389724859	0.164881944543872	0	0.286160151134181	0.120667507664073	0	0	0	0.0509582210806886	0	0	0.046050971366661	0.174883468517959	0.00892866081630434	0.0605732765987731	0	0.00776885710566758	0	0
GSE13507_GSM340667_Treat	0	0	0.178282161310094	0.0158549799819124	0	0.135843707282226	0	0.0955053982171377	0.0863313157747422	0	0	0.176152017373994	0	0.13943232915259	0	0.138245980410452	0.00356434004375504	0.030787770453097	0	0	0	0
GSE13507_GSM340668_Treat	0	0	0.0384338440785342	0	0.135972947496159	0	0.188822993116886	0.138876488723129	0.155055022562724	0.0299800861964964	0	0.119510743579218	0	0.0170972187325734	0	0.0583286886403567	0	0.0406102833348058	0	0.0773116835391168	0	0
GSE13507_GSM340669_Treat	0.044257106837288	0	0.134346837828849	0.076527066776037	0	0.202441709667798	0	0	0.0673578605682281	0	0.110421124485912	0	0	0.00958906898757382	0	0.0629143949195523	0.0873996548530478	0.0701590246063268	0	0.134449083226314	0.000137067243073222	0
GSE13507_GSM340670_Treat	0.132097205379762	0	0.177729228814661	0.0741665635642892	0	0.127274793643577	0	0.0202924298851772	0.044633349323124	0	0	0.0469618395643579	0	0	0.0391240296563042	0.242803472887527	0.0338566806120644	0.0138567879110289	0.0444332937068618	0	0	0.00277032505126543
GSE13507_GSM340671_Treat	0.140292209086936	0	0	0.302736787808188	0	0	0.160761584139351	0	0.073657388117163	0	0	0.0736678536434899	0	0.00143828267194364	0	0.0133219459700122	0.040168687236391	0.11283434840009	0.00897060369352468	0	0	0.0721503092329107
GSE13507_GSM340672_Treat	0	0	0.0371269104897426	0.0485761862769988	0	0.105555006889334	0.306728689223466	0.0522025928202024	0	0	0.0396189143573913	0.0201819525356704	0.0189377659352759	0.0151349405510274	0	0.0474644576190921	0.0659133805765618	0.12416901780903	0.0630756783365233	0	0.00870620232345372	0.0466083042562297
GSE13507_GSM340673_Treat	0.0630659396840739	0	0	0.0655683930942873	0	0	0.164687174679057	0.130742533076525	0	0.0500839127636712	0	0.0818578060583481	0	0.319148178639072	0.00390067555319811	0.0324078536173125	0	0.0266868991946202	0.0618506336398357	0	0	0
GSE13507_GSM340674_Treat	0.0129179079672702	0	0.0296670531407257	0.0456475604382851	0	0.0676399850520854	0.00804603566817906	0	0	0	0	0.014055306612711	0.0448721885950004	0	0.0122440202258031	0.383924522637265	0.113109027686784	0.0225595954546942	0.214460513076479	0.0201843128835777	0	0.0106719705611403
GSE13507_GSM340675_Treat	0.0134585241356356	0	0.0158617427825738	0.219382905547855	0.0277630373315585	0	0.080679931298603	0.0553062828703786	0.11728188710614	0	0.103212337165042	0	0.00638969433865328	0	0	0.10964164729967	0	0.117205071874606	0	0.09306349365361	0	0.0407534445956736
GSE13507_GSM340676_Treat	0.00155338352338086	0	0.00968562967475231	0.0556088988060564	0.0537681368660695	0	0.107181903371275	0.0353097122129879	0.0513879918265516	0.0406921440247052	0	0.0112781361201311	0	0	0.101276947335438	0.288074656468248	0.23262982381921	0	0.0115526359511943	0	0	0
GSE13507_GSM340677_Treat	0.0325440093641252	0	0.047744616769671	0.0830062186658105	0	0.152326669801667	0	0.0571356779694869	0.020607970947296	0	0.0706940329911042	0.0755282917364492	0.00304113813510927	0.0140717134912235	0.0657120809218522	0.166619802399277	0.117288019360253	0.0251401145213777	0.0685396429252968	0	0	0
GSE13507_GSM340678_Treat	0.0285575214870671	0	0.10831520348729	0.189278979007029	0	0	0.0221836760279898	0	0.131913725874804	0	0.0642294333494795	0	0.172916739745865	0.0128564412181437	0	0.0228742490952467	0.0503431293958245	0.192495161818637	0	0	0	0.00403573949262377
GSE13507_GSM340679_Treat	0.0730587828800833	0	0.0823425323711504	0.162187144502924	0	0.0546085161407288	0	0.0470878474679353	0.070675120958875	0	0	0.058291855265259	0.00300560653727473	0.062903369939876	0.105108261549053	0.142280068074911	0.053114979174167	0.00433401817873307	0.0810018969590288	0	0	0
GSE13507_GSM340680_Treat	0.166965704789758	0	0	0.241164930044043	0	0	0.0791182418238737	0.101693277111974	0.0765925499776636	0	0	0.0103103985791981	0.0335829216249563	0.0817612300481283	0.140830507051796	0	0.0311400436214868	0.00944709667046218	0.026544466065841	0	0.000848632590819326	0
GSE13507_GSM340681_Treat	0	0	0.179099347524076	0.0141100506834419	0	0.0214333706439052	0	0.194744911716508	0.0519716776478873	0	0	0.0533453093082718	0	0.0121606741655404	0.0580838793665032	0.210749262316045	0.0114368970848965	0.153840490753977	0.0390241287889478	0	0	0
GSE13507_GSM340682_Treat	0.126917189719761	0	0.121785867827719	0.117474329646237	0	0	0	0	0.102297129344997	0	0.0956505360756807	0	0.00867310380716575	0	0.00601076982431741	0.17108824334869	0.079645181834925	0.0422231941700167	0	0.12823445440049	0	0
GSE13507_GSM340683_Treat	0.091191426281392	0	0.0607791183811726	0	0.120423209588126	0.0482871348567948	0	0.0114937790837736	0.0439416375899294	0.0327147246330975	0	0	0	0.163328880325244	0	0.142118851710222	0.160073565708118	0.057817295438997	0	0.0678303764031323	0	0
GSE13507_GSM340684_Treat	0	0.00643289629794544	0.00120006103057145	0.11975930031838	0	0.0739160199841082	0.0134656820148978	0.0713661583783049	0.0194188263432608	0	0	0.0663840255831602	0.0563832959075117	0.0143940765177061	0.00912607542893154	0.0744177319676721	0.224491506568186	0.176259525006364	0.0639573846784157	0	0.00902743397458427	0
GSE13507_GSM340685_Treat	0	0.0574800920359219	0	0.113165965995525	0	0.0513685494094172	0.367306868128747	0.0546216360106546	0	0	0	0.0628037536401623	0	0.0338890496842629	0	0.140264084136729	0	0.0417130382678129	0.0370386075848413	0	0	0.0403483551059262
GSE13507_GSM340686_Treat	0.0240686479424603	0	0	0.0128555111603266	0	0.0288151835796071	0.0119152035259294	0.00696759164625808	0.0927037757898827	0	0.119119697286237	0	0.0147604790816885	0	0.00484659280116983	0	0.547907040769707	0.0242752398691929	0	0.11176503654754	0	0
GSE13507_GSM340687_Treat	0.0114481989858965	0	0	0.0967700753646807	0	0.0198700026301243	0.0484341041410661	0.0626270219901899	0	0	0.0622256328404964	0.0188231007476838	0	0.191330006362693	0.156323882829188	0.190120102386074	0.0907511748487098	0.000356568891658788	0.0509201279815386	0	0	0
GSE13507_GSM340688_Treat	0.112900216956187	0	0	0.187195550001217	0	0.0947316486745912	0.0665625188541035	0.134804249867336	0.0401569753860946	0	0	0.16437836276556	0.00186952692968101	0.00438112380589967	0	0.101364018523173	0	0.0845925715992505	0	0	0	0.0070632366369069
GSE13507_GSM340689_Treat	0.00832852152501593	0.0118873262594755	0	0.277005958682826	0	0	0.0321632198824761	0.126636699706018	0.0431619036115148	0.105190380768543	0	0	0	0.18229765006447	0.0566740881533518	0.0830320565770033	0	0.0448747790319942	0.0287474157373119	0	0	0
GSE13507_GSM340690_Treat	0.00344569850147758	0	0.0188986620432635	0.0839893011637487	0	0.0388788416512346	0.0862434493975532	0.166838706528127	0.0653992736651261	0	0.206371494677771	0	0.0563020603643242	0.0351956527907684	0	0.0934409943905876	0	0.10287419829988	0	0.0259235459718998	0.0161981205542388	0
GSE13507_GSM340691_Treat	0.0220650180418651	0	0.00515438572193078	0.405913168178505	0	0	0.0304943237628176	0	0.206583344192434	0	0.0824283355432427	0	0.0461583795351157	0.0149363923938593	0	0.0568752691032676	0.0192026556782784	0.0604222459407008	0	0.0497664819079831	0	0
GSE13507_GSM340692_Treat	0.0563567824106509	0	0.00820560143816381	0.30374853582678	0	0.0634624834562429	0.102602509152761	0.0532241943081698	0.107423081147634	0	0.0024024013698588	0.0402154927216784	0.0390351263847821	0.0892443793311331	0	0.0430925179661728	0.00685873721766545	0.0407540620668239	0.00847324934372424	0	0.0349008458577592	0
GSE13507_GSM340693_Treat	0.0374514446716067	0	0.0770300697898447	0.143859511658657	0	0	0.0569246102764251	0.0372019351257812	0.0651950227552961	0	0.142614264750664	0	0	0.270024181877441	0.0764163300091862	0.065319279904037	0	0.00495693400438984	0.0230064151766717	0	0	0
GSE13507_GSM340694_Treat	0.0783436058775205	0	0	0.212312148918667	0	0.0446109778699229	0.0112957915757968	0.0824291996424466	0.0726428392712728	0	0	0.0453581105232297	0	0.0487407755544285	0.0476091898551999	0.258304779152711	0.0287928130146784	0.00616798994741263	0.0633917787967138	0	0	0
GSE13507_GSM340695_Treat	0.0101259877519232	0	0	0.133346894093254	0	0.0243663359715343	0.0483602867658804	0.0149528692587429	0.0404810102341729	0	0.0588597908600743	0.00300655452540252	0.00601846239643256	0	0.0136889443981453	0.290351990889218	0.19190735425808	0	0.16453351859714	0	0	0
GSE13507_GSM340696_Treat	0.00394111198842999	0	0	0.125180389513937	0	0	0.0619160775988614	0.0692953444621058	0	0	0.0206137181125984	0.05491981509183	0	0.291041156369302	0.0458623782008877	0.0855474758977332	0.169302652848545	0.0200672986459257	0.0199002037954477	0	0	0.0324123774743969
GSE13507_GSM340697_Treat	0.291451326159691	0	0.0251386061372167	0.1267525030321	0	0	0.0228621052797779	0.143666303600127	0.0148472080783479	0.00442616316784934	0.0122192422423893	0	0.0202983061001941	0.141674969502274	0.0908522192897273	0.0691587433726444	0	0	0.0366523040376617	0	0	0
GSE13507_GSM340698_Treat	0.117908908756229	0	0.109137253377326	0	0	0.0012084187945805	0	0.137534082637998	0	0.0142884670528564	0	0.0216762017847554	0	0.364142321913081	0	0.13717086653473	0	0.047668634418649	0.0492648447297946	0	0	0
GSE13507_GSM340699_Treat	0.070533864319438	0.00463760712823813	0.0386145741418205	0.181284539808791	0	0.14385953249133	0	0.0371598388908063	0.0682198569029889	0	0.0118090087334552	0.00878331116177911	0.000353484617738907	0.189064637699028	0.0842459662838622	0.04694298394932	0.00695689339061508	0	0.107533900480788	0	0	0
GSE13507_GSM340700_Treat	0	0.00338267968335396	0	0.208703339396197	0.0967670916207656	0	0.00471103395033086	0.00367276218414605	0.129017573685224	0	0.0577014342411165	0	0.0265058183760171	0.00595827634787696	0.0297992457673616	0.143481124574891	0.048238795059402	0.137129987434076	0.104930837679241	0	0	0
GSE13507_GSM340701_Treat	0.123313974924381	0	0.315066288950255	0.0710168424939901	0	0.0510821376888294	0	0.168120169980789	0	0	0	0.0360863023420118	0.00512913867869631	0.0339349972672909	0.0185850184449673	0.0058100922359678	0.0729894046373015	0.0290800133028518	0	0.0513369582294245	0.0184486608232438	0
GSE13507_GSM340702_Treat	0	0	0.00740013547796661	0	0	0.277182536239069	0	0.170431272243775	0.0309204835252108	0	0.00965016945077661	0.0576984041165706	0	0.0703108271761275	0.0963830268500676	0.0877340617892576	0.0470245870197724	0.116035885224296	0.0292286108871104	0	0	0
GSE13507_GSM340703_Treat	0.00161594787859141	0	0.059040822413549	0.323335162850348	0	0.0203405087808854	0.0121200113705941	0.0788813930626683	0.0769558546591155	0.0180361111477472	0	0.0410740822604019	0.00702391309408728	0.0518097202352024	0.0211803706302632	0.12028235562292	0.0127029752719648	0.0186556669004835	0.136945103821177	0	0	0
GSE13507_GSM340704_Treat	0.0240430684852889	0	0	0.119701041268709	0	0	0.10863175355941	0.151647329750654	0	0	0.000851237229073263	0.010699115241853	0	0.0950101556987571	0.0644565925205384	0.0410410547376316	0	0.184579356201328	0	0.113520614634045	0	0.0858186806727115
GSE13507_GSM340705_Treat	0.0641500380783087	0	0	0.0415800079255788	0.0781962357821729	0	0.0084843989461264	0.0561898385416206	0.0713639815525576	0	0.0797855020086956	0	0	0.262686452731629	0	0.143848152184993	0.0219077510979238	0.0654553317326593	0	0.0408927229242973	0.046219404481715	0.0192401820117221
GSE13507_GSM340706_Treat	0.00535283660757317	0	0.0391326552333863	0	0	0.200993829739646	0	0.0236426568714748	0.0799582916778572	0	0.0509022878460473	0	0.00310276072506092	0.0921333948853399	0.0949794250356922	0.182402630986293	0	0.0250210522035608	0	0.131113975784409	0	0.0712642024036591
GSE13507_GSM340707_Treat	0	0	0.00999536414604604	0.231144260073074	0	0.204449381934867	0.0640382029249752	0.0708026457086239	0.0252234820055361	0	0	0.0504659169037223	0.0210389526183273	0.113646820256631	0.0286561117324085	0	0	0	0.18053886169579	0	0	0
GSE13507_GSM340708_Treat	0.0818468956031899	0	0.160018126684589	0.114433333373324	0.00809713159483025	0	0	0.107918562341745	0.0401902036298366	0	0.0285825397636008	0.0192120341471815	0	0.058980007901814	0.112134248591891	0.0696430832667119	0.138582717643767	0	0.0603611154575183	0	0	0
GSE13507_GSM340709_Treat	0.123832522058878	0	0.138336650231457	0	0	0.041423260761061	0	0.0739951747652053	0.015421226184743	0	0.0190429835019893	0.0287339283560662	0.0153985327407289	0.17894267591043	0.0390225962020944	0.174654573747873	0	0.0823398056970259	0	0	0.0688560698424475	0
GSE13507_GSM340710_Treat	0.0316729060944911	0	0.15924086149724	0	0.0610172719079824	0	0	0.109757632708327	0.0246800789453329	0	0	0.0179200832986854	0	0.00697693027359395	0	0.232299217904912	0	0.34192690103492	0.0139932717560201	0	0	0.000514844578495443
GSE13507_GSM340711_Treat	0	0.0262593554392938	0	0.0227827317229421	0	0	0	0.0575879908840034	0.0463191684066094	0	0.0515862844463295	0.00380611854868427	0.110510093199414	0	0	0.317832178476217	0.0642872479008888	0.165272275246036	0.0867666150562843	0.0368353171282549	0.0101546235450429	0
GSE13507_GSM340712_Treat	0.126526953390075	0	0.267280831716014	0.0401985993819995	0.158053177631777	0	0	0.0403024161532958	0.0787709959439511	0	0.00116102901656679	0.007415253921992	0.00124621095717733	0.0617856506668921	0	0.031022678149703	0	0.172798867700551	0	0.0134373353700051	0	0
GSE13507_GSM340713_Treat	0.15179318520207	0	0.0502678063633922	0.00967420457964955	0.0140471816733211	0.0268842783769807	0	0.0230890520201979	0.215457887457862	0	0	0.015619648840957	0	0.00451894283492896	0.0185758291987901	0.198388811257633	0.215255521205114	0.0193854908776242	0	0.03704216011148	0	0
GSE13507_GSM340714_Treat	0.00288886613465308	0	0	0.0578904073686266	0	0.0296002991564188	0.12446376247632	0.0045851205263335	0	0	0	0.0193260859210335	0.00271429642238043	0	0.0108741892319043	0.321074268901698	0.091666663554812	0.0187922576909313	0.25212949492687	0	0.0627109667790671	0.00128332090895064
GSE13507_GSM340715_Treat	0.0857997088526693	0	0.0462655865813144	0.056837594988559	0	0.0989247051235785	0.0606551629805741	0.128414946935483	0.179249046254648	0	0.0783615896952493	0	0	0.0687683487733199	0	0	0.0137798756050909	0.126273354690338	0	0.0476773176023771	0	0.00899276191679849
GSE13507_GSM340716_Treat	0.0714158628816428	0	0.0756638498487085	0.0537884262185587	0	0.14299684483737	0.294402067272291	0.0614318591697686	0	0	0.151650232636481	0	0	0	0	0.0103952547668259	0.0225953815932278	0	0	0.104385786594564	0.0112744341805613	0
GSE13507_GSM340717_Treat	0	0	0.172537887365753	0.139137591132893	0	0	0.0127690004320572	0.0758756442647295	0.034962411895885	0	0	0.126149417177363	0.0459762594500241	0	0.0013227090593221	0.342020058152862	0.0319176459089459	0.0173313751601652	0	0	0	0
GSE13507_GSM340718_Treat	0	0	0.0904457808781776	0.173145444237368	0	0	0.22382296233751	0.0230633621361382	0	0	0.044286480081904	0	0.0657149414145721	0	0.0255799058732218	0.16292747759119	0.0621939968819219	0.0389380305142669	0	0.0898816180537288	0	0
GSE13507_GSM340719_Treat	0.00598590073373189	0.00324232833139268	0.0248679146157346	0.133397784026459	0	0.112055453019709	0.00104128925323802	0.0298371879074513	0.16287577018051	0	0.119471505433495	0	0.0573340199362889	0.0162511636797761	0	0.0550161903795133	0	0.154486456424043	0	0.124137036078657	0	0
[truncated: 573 more rows]

## Sheet: Table S10
Table S10. Enrichment analysis of iDEGs
ONTOLOGY	ID	Description	GeneRatio	BgRatio	pvalue	p.adjust	qvalue	geneID	Count
[truncated: 250 more rows]

[truncated: 2 more sheets: Table S11, Table S12]
